# Supplementary material for: Fluidic shaping and in-situ measurement of liquid lenses in microgravity
Source: NPJ Microgravity. 2023 Sep 11;9:74. doi: 10.1038/s41526-023-00309-9 (PMC10495324; doi:10.1038/s41526-023-00309-9)
Supplement: Supplementary file 5 — Raw wavefront sensor data, used for creating Figure 6 in the paper. [file 41526_2023_309_MOESM5_ESM.csv]

Time After Midnight [sec]	Wavefront Meas Type (0-Meas/ 1-Reconst/ 2-Delta)	Wavefront Unit (0=um / 1=waves)	Beam Dia X [mm]	Beam Dia Y [mm]	Beam Center X [mm]	Beam Center Y [mm]	Radius of Curvature [mm]	Wavefront_Peak2Valley [um]	Wavefront_RMS [um]	Z0	Z1	Z2	Z3	Z4	Z5	Z6	Z7	Z8	Z9	Z10	Z11	Z12	Z13	Z14	Z15	Z16	Z17	Z18	Z19	Z20	Z21	Z22	Z23	Z24	Z25	Z26	Z27	Z28	Z29	Z30	Z31	Z32	Z33	Z34	Z35	Z36	Z37	Z38	Z39
28581.744	0	0	11.393	11.43	1.634	-0.042	35.828	516.597	104.141	0	212.078	-12.107	-69.004	-2.025	-131.148	-1.076	0.904	0.82	-4.785	1.045	-0.224	0.213	2.19	0.309	-0.792	-0.252	0.004	-0.264	1.571	0.423	-0.053	-0.173	-0.073	-0.131	0.672	0.52	0.551	-0.095	-0.18	0.063	-0.178	-0.043	0.206	0.312	0.26	0.011	-0.034	-0.004	-0.013
Wavefront values ?
NaN	NaN	NaN	NaN	NaN	NaN	NaN	NaN	NaN	NaN	NaN	NaN	NaN	NaN	NaN	NaN	NaN	NaN	NaN	NaN	NaN	NaN	NaN	NaN	NaN	NaN	NaN	NaN	NaN	NaN	NaN	NaN	NaN	NaN	NaN	NaN	NaN	NaN	NaN	NaN	NaN	NaN	NaN	NaN	NaN	NaN	NaN	NaN	NaN	NaN
NaN	NaN	NaN	NaN	NaN	NaN	NaN	NaN	NaN	NaN	NaN	NaN	NaN	NaN	NaN	NaN	NaN	NaN	NaN	NaN	NaN	NaN	NaN	NaN	NaN	NaN	NaN	NaN	NaN	NaN	NaN	NaN	NaN	NaN	NaN	NaN	NaN	NaN	NaN	NaN	NaN	NaN	NaN	NaN	NaN	NaN	NaN	NaN	NaN	NaN
NaN	NaN	NaN	NaN	NaN	NaN	NaN	NaN	NaN	NaN	NaN	NaN	NaN	NaN	NaN	NaN	NaN	NaN	NaN	NaN	NaN	NaN	NaN	NaN	NaN	NaN	NaN	NaN	NaN	NaN	NaN	NaN	NaN	NaN	NaN	NaN	NaN	NaN	NaN	NaN	NaN	NaN	NaN	NaN	NaN	NaN	NaN	NaN	NaN	NaN
NaN	NaN	NaN	NaN	NaN	NaN	NaN	NaN	NaN	NaN	NaN	NaN	NaN	NaN	NaN	NaN	NaN	NaN	NaN	NaN	NaN	NaN	NaN	NaN	NaN	NaN	NaN	NaN	NaN	NaN	NaN	NaN	NaN	NaN	NaN	NaN	NaN	NaN	NaN	NaN	NaN	NaN	NaN	NaN	NaN	NaN	NaN	NaN	NaN	NaN
NaN	NaN	NaN	NaN	NaN	NaN	NaN	NaN	NaN	NaN	NaN	NaN	NaN	NaN	NaN	NaN	NaN	NaN	NaN	NaN	NaN	NaN	NaN	NaN	NaN	NaN	NaN	NaN	-341.449	-334.461	-328.005	-322.074	-316.711	-311.943	-307.723	-304.061	-300.981	-298.473	-296.538	-295.179	-294.394	-294.197	-294.601	-295.602	-297.209	-299.41	-302.21	-305.611	-309.624	-314.247
NaN	NaN	NaN	NaN	NaN	NaN	NaN	NaN	NaN	NaN	NaN	NaN	NaN	NaN	NaN	NaN	NaN	NaN	NaN	NaN	NaN	NaN	NaN	NaN	NaN	NaN	-339.569	-331.439	-323.844	-316.781	-310.243	-304.242	-298.803	-293.939	-289.631	-285.878	-282.711	-280.126	-278.11	-276.676	-275.82	-275.546	-275.871	-276.799	-278.343	-280.481	-283.22	-286.569	-290.532	-295.113
NaN	NaN	NaN	NaN	NaN	NaN	NaN	NaN	NaN	NaN	NaN	NaN	NaN	NaN	NaN	NaN	NaN	NaN	NaN	NaN	NaN	NaN	NaN	NaN	NaN	-331.367	-322.628	-314.421	-306.743	-299.593	-292.97	-286.906	-281.391	-276.439	-272.045	-268.209	-264.952	-262.293	-260.182	-258.665	-257.751	-257.405	-257.654	-258.507	-259.981	-262.06	-264.746	-268.036	-271.941	-276.475
NaN	NaN	NaN	NaN	NaN	NaN	NaN	NaN	NaN	NaN	NaN	NaN	NaN	NaN	NaN	NaN	NaN	NaN	NaN	NaN	NaN	NaN	NaN	NaN	-324.357	-315.014	-306.191	-297.9	-290.145	-282.921	-276.223	-270.072	-264.479	-259.448	-254.977	-251.064	-247.715	-244.968	-242.779	-241.183	-240.189	-239.772	-239.952	-240.728	-242.133	-244.157	-246.785	-250.023	-253.874	-258.355
NaN	NaN	NaN	NaN	NaN	NaN	NaN	NaN	NaN	NaN	NaN	NaN	NaN	NaN	NaN	NaN	NaN	NaN	NaN	NaN	NaN	NaN	-328.915	-318.491	-308.583	-299.17	-290.269	-281.89	-274.051	-266.739	-259.969	-253.751	-248.078	-242.963	-238.42	-234.443	-231.01	-228.163	-225.909	-224.24	-223.156	-222.666	-222.774	-223.483	-224.819	-226.776	-229.348	-232.534	-236.34	-240.775
NaN	NaN	NaN	NaN	NaN	NaN	NaN	NaN	NaN	NaN	NaN	NaN	NaN	NaN	NaN	NaN	NaN	NaN	NaN	NaN	NaN	-324.803	-313.789	-303.286	-293.32	-283.831	-274.857	-266.404	-258.487	-251.091	-244.237	-237.946	-232.193	-226.996	-222.375	-218.326	-214.83	-211.9	-209.558	-207.81	-206.651	-206.089	-206.123	-206.764	-208.031	-209.922	-212.435	-215.568	-219.33	-223.729
NaN	NaN	NaN	NaN	NaN	NaN	NaN	NaN	NaN	NaN	NaN	NaN	NaN	NaN	NaN	NaN	NaN	NaN	NaN	NaN	-321.851	-310.265	-299.168	-288.596	-278.564	-269.002	-259.953	-251.432	-243.439	-235.965	-229.038	-222.667	-216.84	-211.565	-206.857	-202.726	-199.168	-196.164	-193.742	-191.911	-190.674	-190.031	-189.999	-190.576	-191.775	-193.604	-196.058	-199.139	-202.856	-207.218
NaN	NaN	NaN	NaN	NaN	NaN	NaN	NaN	NaN	NaN	NaN	NaN	NaN	NaN	NaN	NaN	NaN	NaN	NaN	-320.042	-307.899	-296.253	-285.109	-274.464	-264.326	-254.694	-245.572	-236.978	-228.911	-221.365	-214.367	-207.917	-202.019	-196.668	-191.869	-187.652	-184.033	-180.959	-178.456	-176.547	-175.242	-174.519	-174.418	-174.934	-176.073	-177.842	-180.242	-183.286	-186.968	-191.258
NaN	NaN	NaN	NaN	NaN	NaN	NaN	NaN	NaN	NaN	NaN	NaN	NaN	NaN	NaN	NaN	NaN	NaN	-319.383	-306.666	-294.455	-282.731	-271.516	-260.803	-250.602	-240.91	-231.715	-223.049	-214.914	-207.301	-200.226	-193.703	-187.731	-182.313	-177.437	-173.127	-169.423	-166.286	-163.72	-161.741	-160.365	-159.583	-159.41	-159.855	-160.934	-162.648	-164.993	-167.984	-171.596	-175.834
NaN	NaN	NaN	NaN	NaN	NaN	NaN	NaN	NaN	NaN	NaN	NaN	NaN	NaN	NaN	NaN	NaN	NaN	-306.585	-293.793	-281.517	-269.726	-258.443	-247.664	-237.393	-227.636	-218.38	-209.651	-201.446	-193.767	-186.62	-180.023	-173.978	-168.494	-163.556	-159.172	-155.376	-152.163	-149.535	-147.486	-146.034	-145.194	-144.952	-145.334	-146.363	-148.021	-150.3	-153.216	-156.769	-160.994
NaN	NaN	NaN	NaN	NaN	NaN	NaN	NaN	NaN	NaN	NaN	NaN	NaN	NaN	NaN	NaN	NaN	-307.622	-294.302	-281.448	-269.099	-257.246	-245.893	-235.044	-224.706	-214.883	-205.571	-196.78	-188.51	-180.768	-173.548	-166.871	-160.755	-155.204	-150.21	-145.773	-141.906	-138.616	-135.918	-133.801	-132.275	-131.368	-131.073	-131.405	-132.37	-133.957	-136.188	-139.046	-142.556	-146.721
NaN	NaN	NaN	NaN	NaN	NaN	NaN	NaN	NaN	NaN	NaN	NaN	NaN	NaN	NaN	NaN	-309.745	-295.91	-282.526	-269.622	-257.214	-245.296	-233.876	-222.958	-212.552	-202.664	-193.291	-184.436	-176.105	-168.3	-161.025	-154.29	-148.1	-142.482	-137.423	-132.924	-128.993	-125.64	-122.87	-120.688	-119.102	-118.134	-117.791	-118.055	-118.949	-120.491	-122.664	-125.475	-128.936	-133.026
NaN	NaN	NaN	NaN	NaN	NaN	NaN	NaN	NaN	NaN	NaN	NaN	NaN	NaN	NaN	NaN	-298.627	-284.713	-271.274	-258.316	-245.846	-233.872	-222.389	-211.408	-200.933	-190.979	-181.544	-172.63	-164.237	-156.37	-149.042	-142.259	-136.01	-130.322	-125.19	-120.626	-116.638	-113.226	-110.396	-108.157	-106.52	-105.489	-105.078	-105.29	-106.149	-107.636	-109.741	-112.503	-115.914	-119.948
NaN	NaN	NaN	NaN	NaN	NaN	NaN	NaN	NaN	NaN	NaN	NaN	NaN	NaN	NaN	-302.457	-288	-274.037	-260.542	-247.533	-235.009	-222.975	-211.438	-200.404	-189.863	-179.846	-170.344	-161.376	-152.919	-144.998	-137.613	-130.77	-124.467	-118.717	-113.525	-108.9	-104.856	-101.39	-98.508	-96.22	-94.529	-93.438	-92.974	-93.145	-93.949	-95.386	-97.45	-100.161	-103.516	-107.502
NaN	NaN	NaN	NaN	NaN	NaN	NaN	NaN	NaN	NaN	NaN	NaN	NaN	NaN	-307.404	-292.426	-277.907	-263.892	-250.343	-237.283	-224.706	-212.615	-201.02	-189.932	-179.34	-169.258	-159.692	-150.65	-142.151	-134.176	-126.738	-119.84	-113.486	-107.684	-102.437	-97.761	-93.662	-90.144	-87.217	-84.877	-83.131	-82.003	-81.5	-81.614	-82.371	-83.779	-85.801	-88.462	-91.769	-95.702
NaN	NaN	NaN	NaN	NaN	NaN	NaN	NaN	NaN	NaN	NaN	NaN	NaN	NaN	-297.952	-282.918	-268.344	-254.268	-240.689	-227.574	-214.943	-202.802	-191.157	-180.011	-169.368	-159.228	-149.609	-140.499	-131.943	-123.912	-116.421	-109.473	-103.074	-97.228	-91.932	-87.208	-83.063	-79.499	-76.522	-74.135	-72.356	-71.193	-70.642	-70.717	-71.447	-72.82	-74.805	-77.43	-80.694	-84.565
NaN	NaN	NaN	NaN	NaN	NaN	NaN	NaN	NaN	NaN	NaN	NaN	NaN	-304.606	-289.045	-273.957	-259.334	-245.193	-231.556	-218.393	-205.719	-193.531	-181.835	-170.64	-159.947	-149.757	-140.084	-130.935	-122.31	-114.222	-106.679	-99.68	-93.236	-87.351	-82.014	-77.249	-73.064	-69.453	-66.439	-64.029	-62.218	-61.016	-60.43	-60.487	-61.193	-62.536	-64.497	-67.04	-70.242	-74.098
NaN	NaN	NaN	NaN	NaN	NaN	NaN	NaN	NaN	NaN	NaN	NaN	NaN	-296.277	-280.666	-265.525	-250.859	-236.667	-222.939	-209.738	-197.04	-184.807	-173.069	-161.828	-151.089	-140.854	-131.131	-121.931	-113.253	-105.116	-97.522	-90.474	-83.986	-78.071	-72.699	-67.898	-63.679	-60.034	-56.992	-54.554	-52.722	-51.5	-50.906	-50.947	-51.621	-52.922	-54.848	-57.339	-60.52	-64.361
NaN	NaN	NaN	NaN	NaN	NaN	NaN	NaN	NaN	NaN	NaN	NaN	-304.588	-288.472	-272.819	-257.633	-242.921	-228.687	-214.919	-201.664	-188.914	-176.637	-164.856	-153.572	-142.789	-132.515	-122.75	-113.506	-104.787	-96.603	-88.967	-81.874	-75.342	-69.402	-64.004	-59.168	-54.925	-51.264	-48.2	-45.737	-43.891	-42.657	-42.042	-42.062	-42.716	-43.988	-45.889	-48.392	-51.524	-55.282
NaN	NaN	NaN	NaN	NaN	NaN	NaN	NaN	NaN	NaN	NaN	NaN	-297.345	-281.196	-265.504	-250.283	-235.53	-221.253	-207.455	-194.141	-181.333	-169.02	-157.198	-145.883	-135.063	-124.752	-114.953	-105.671	-96.917	-88.697	-81.021	-73.904	-67.327	-61.344	-55.945	-51.087	-46.814	-43.138	-40.064	-37.596	-35.744	-34.504	-33.876	-33.877	-34.512	-35.76	-37.616	-40.078	-43.171	-46.886
NaN	NaN	NaN	NaN	NaN	NaN	NaN	NaN	NaN	NaN	NaN	NaN	-290.617	-274.446	-258.73	-243.473	-228.686	-214.372	-200.531	-187.175	-174.325	-161.978	-150.113	-138.764	-127.915	-117.571	-107.737	-98.425	-89.64	-81.392	-73.689	-66.548	-59.938	-53.925	-48.516	-43.656	-39.372	-35.689	-32.612	-30.14	-28.284	-27.043	-26.409	-26.38	-26.983	-28.194	-30.009	-32.434	-35.492	-39.173
NaN	NaN	NaN	NaN	NaN	NaN	NaN	NaN	NaN	NaN	NaN	-301.09	-284.427	-268.225	-252.488	-237.205	-222.386	-208.039	-194.168	-180.779	-167.884	-155.507	-143.613	-132.229	-121.347	-110.976	-101.119	-91.785	-82.978	-74.703	-66.982	-59.82	-53.223	-47.197	-41.746	-36.881	-32.596	-28.916	-25.838	-23.362	-21.496	-20.24	-19.591	-19.539	-20.106	-21.283	-23.066	-25.461	-28.482	-32.129
NaN	NaN	NaN	NaN	NaN	NaN	NaN	NaN	NaN	NaN	NaN	-295.455	-278.765	-262.534	-246.777	-231.47	-216.632	-202.262	-188.369	-174.96	-162.036	-149.623	-137.704	-126.287	-115.38	-104.985	-95.108	-85.757	-76.934	-68.638	-60.903	-53.734	-47.122	-41.09	-35.64	-30.775	-26.494	-22.814	-19.732	-17.248	-15.37	-14.095	-13.415	-13.345	-13.887	-15.035	-16.792	-19.151	-22.129	-25.739
NaN	NaN	NaN	NaN	NaN	NaN	NaN	NaN	NaN	NaN	NaN	-290.345	-273.64	-257.379	-241.602	-226.279	-211.425	-197.035	-183.128	-169.702	-156.765	-144.321	-132.382	-120.943	-110.018	-99.608	-89.716	-80.352	-71.518	-63.21	-55.47	-48.296	-41.683	-35.648	-30.198	-25.337	-21.064	-17.378	-14.288	-11.797	-9.9	-8.602	-7.895	-7.796	-8.306	-9.425	-11.151	-13.481	-16.424	-20.001
NaN	NaN	NaN	NaN	NaN	NaN	NaN	NaN	NaN	NaN	NaN	-285.768	-269.05	-252.773	-236.968	-221.625	-206.762	-192.359	-178.439	-165.002	-152.056	-139.595	-127.644	-116.193	-105.253	-94.831	-84.931	-75.566	-66.737	-58.424	-50.68	-43.498	-36.892	-30.855	-25.407	-20.552	-16.28	-12.586	-9.488	-6.982	-5.064	-3.74	-3.014	-2.879	-3.356	-4.445	-6.142	-8.448	-11.365	-14.91
NaN	NaN	NaN	NaN	NaN	NaN	NaN	NaN	NaN	NaN	NaN	-281.717	-264.989	-248.711	-232.889	-217.532	-202.653	-188.237	-174.302	-160.859	-147.909	-135.445	-123.485	-112.031	-101.083	-90.659	-80.756	-71.379	-62.544	-54.256	-46.527	-39.343	-32.738	-26.705	-21.261	-16.404	-12.129	-8.424	-5.313	-2.792	-0.858	0.495	1.25	1.413	0.964	-0.096	-1.762	-4.042	-6.94	-10.459
NaN	NaN	NaN	NaN	NaN	NaN	NaN	NaN	NaN	NaN	NaN	-278.196	-261.464	-245.175	-229.354	-213.995	-199.097	-184.669	-170.728	-157.277	-144.326	-131.865	-119.907	-108.455	-97.512	-87.089	-77.192	-67.819	-58.991	-50.708	-42.978	-35.815	-29.218	-23.188	-17.744	-12.88	-8.594	-4.885	-1.76	0.782	2.739	4.115	4.893	5.083	4.66	3.628	1.989	-0.269	-3.145	-6.645
NaN	NaN	NaN	NaN	NaN	NaN	NaN	NaN	NaN	NaN	NaN	-275.193	-258.456	-242.168	-226.347	-210.986	-196.092	-181.66	-167.712	-154.257	-141.313	-128.855	-116.898	-105.453	-94.523	-84.109	-74.219	-64.866	-56.052	-47.781	-40.059	-32.904	-26.315	-20.289	-14.839	-9.967	-5.674	-1.957	1.185	3.744	5.723	7.12	7.926	8.142	7.742	6.734	5.117	2.882	0.021	-3.474
NaN	NaN	NaN	NaN	NaN	NaN	NaN	NaN	NaN	NaN	NaN	-272.715	-255.969	-239.692	-223.875	-208.519	-193.631	-179.206	-165.259	-151.804	-138.864	-126.414	-114.465	-103.029	-92.114	-81.719	-71.842	-62.503	-53.705	-45.454	-37.747	-30.602	-24.013	-17.99	-12.536	-7.655	-3.355	0.369	3.522	6.098	8.101	9.518	10.35	10.587	10.207	9.221	7.625	5.404	2.552	-0.938
NaN	NaN	NaN	NaN	NaN	NaN	NaN	NaN	NaN	NaN	NaN	-270.798	-254.032	-237.753	-221.935	-206.589	-191.712	-177.3	-163.363	-149.909	-136.982	-124.549	-112.61	-101.189	-90.285	-79.901	-70.046	-60.725	-51.943	-43.708	-36.02	-28.889	-22.306	-16.287	-10.827	-5.938	-1.628	2.102	5.267	7.859	9.88	11.313	12.165	12.416	12.054	11.087	9.505	7.296	4.448	0.959
NaN	NaN	NaN	NaN	NaN	NaN	NaN	NaN	NaN	NaN	NaN	-269.376	-252.627	-236.345	-220.535	-205.207	-190.342	-175.95	-162.028	-148.563	-135.657	-123.236	-111.322	-99.919	-89.029	-78.661	-68.828	-59.528	-50.76	-42.543	-34.872	-27.754	-21.18	-15.166	-9.711	-4.816	-0.499	3.244	6.421	9.028	11.061	12.51	13.373	13.64	13.287	12.326	10.75	8.548	5.703	2.213
NaN	NaN	NaN	NaN	NaN	NaN	NaN	NaN	NaN	NaN	NaN	-268.354	-251.729	-235.469	-219.668	-204.353	-189.505	-175.138	-161.263	-147.821	-134.9	-122.495	-110.605	-99.22	-88.349	-77.999	-68.185	-58.902	-50.154	-41.955	-34.3	-27.192	-20.63	-14.62	-9.172	-4.279	0.042	3.796	6.983	9.594	11.633	13.095	13.964	14.238	13.895	12.935	11.363	9.16	6.317	2.824
NaN	NaN	NaN	NaN	NaN	NaN	NaN	NaN	NaN	-302.774	-285.13	-268.004	-251.359	-235.111	-219.329	-204.026	-189.195	-174.837	-160.962	-147.579	-134.694	-122.311	-110.438	-99.078	-88.231	-77.905	-68.109	-58.845	-50.119	-41.937	-34.299	-27.204	-20.652	-14.651	-9.21	-4.325	0	3.759	6.949	9.564	11.604	13.063	13.935	14.209	13.868	12.912	11.34	9.134	6.284	2.785
NaN	NaN	NaN	NaN	NaN	NaN	NaN	NaN	NaN	-302.889	-285.35	-268.207	-251.501	-235.28	-219.527	-204.242	-189.431	-175.099	-161.255	-147.89	-135.025	-122.671	-110.821	-99.495	-88.676	-78.377	-68.607	-59.368	-50.659	-42.487	-34.86	-27.781	-21.247	-15.263	-9.829	-4.953	-0.635	3.123	6.312	8.932	10.972	12.426	13.293	13.561	13.219	12.267	10.681	8.466	5.603	2.087
NaN	NaN	NaN	NaN	NaN	NaN	NaN	NaN	NaN	NaN	-285.954	-268.827	-252.166	-235.984	-220.253	-204.992	-190.212	-175.909	-162.087	-148.752	-135.919	-123.592	-111.771	-100.475	-89.685	-79.413	-69.669	-60.452	-51.767	-43.612	-36.002	-28.937	-22.419	-16.452	-11.029	-6.161	-1.853	1.897	5.083	7.7	9.732	11.175	12.034	12.295	11.945	10.981	9.383	7.15	4.274	0.739
NaN	NaN	NaN	NaN	NaN	NaN	NaN	NaN	NaN	NaN	-287.101	-270.01	-253.385	-237.226	-221.522	-206.291	-191.536	-177.26	-163.466	-150.165	-137.364	-125.068	-113.282	-102.011	-91.249	-81.009	-71.288	-62.096	-53.436	-45.306	-37.713	-30.664	-24.164	-18.214	-12.808	-7.952	-3.654	0.083	3.258	5.863	7.882	9.311	10.156	10.402	10.036	9.052	7.438	5.182	2.284	-1.273
NaN	NaN	NaN	NaN	NaN	NaN	NaN	NaN	NaN	NaN	-288.79	-271.73	-255.135	-239.001	-223.329	-208.131	-193.407	-179.159	-165.393	-152.125	-139.357	-127.097	-115.345	-104.101	-93.372	-83.163	-73.47	-64.304	-55.668	-47.565	-39.996	-32.967	-26.488	-20.556	-15.169	-10.323	-6.048	-2.33	0.83	3.44	5.44	6.837	7.653	7.877	7.488	6.478	4.84	2.561	-0.366	-3.958
NaN	NaN	NaN	NaN	NaN	NaN	NaN	NaN	NaN	NaN	-291.011	-273.98	-257.415	-241.306	-225.665	-210.498	-195.809	-181.595	-167.86	-154.623	-141.89	-129.667	-117.954	-106.748	-96.054	-85.877	-76.212	-67.074	-58.466	-50.39	-42.85	-35.845	-29.388	-23.478	-18.11	-13.287	-9.033	-5.333	-2.199	0.375	2.365	3.741	4.529	4.719	4.299	3.259	1.591	-0.713	-3.682	-7.281
NaN	NaN	NaN	NaN	NaN	NaN	NaN	NaN	NaN	NaN	-293.756	-276.757	-260.221	-244.144	-228.541	-213.408	-198.753	-184.574	-170.876	-157.673	-144.978	-132.801	-121.126	-109.95	-99.287	-89.143	-79.517	-70.412	-61.831	-53.783	-46.277	-39.302	-32.871	-26.989	-21.651	-16.858	-12.62	-8.943	-5.842	-3.33	-1.361	-0.003	0.762	0.919	0.467	-0.607	-2.305	-4.649	-7.641	-11.173
NaN	NaN	NaN	NaN	NaN	NaN	NaN	NaN	NaN	NaN	-297.018	-280.054	-263.55	-247.509	-231.946	-216.852	-202.231	-188.091	-174.438	-161.28	-148.621	-136.481	-124.844	-113.706	-103.077	-92.965	-83.377	-74.312	-65.764	-57.747	-50.284	-43.344	-36.942	-31.092	-25.786	-21.027	-16.818	-13.169	-10.101	-7.625	-5.704	-4.371	-3.64	-3.518	-4.008	-5.118	-6.855	-9.236	-12.239	-15.742
NaN	NaN	NaN	NaN	NaN	NaN	NaN	NaN	NaN	NaN	-300.807	-283.885	-267.412	-251.415	-235.893	-220.835	-206.255	-192.158	-178.544	-165.432	-152.816	-140.716	-129.12	-118.023	-107.43	-97.358	-87.81	-78.78	-70.272	-62.3	-54.87	-47.97	-41.609	-35.791	-30.517	-25.797	-21.623	-18.019	-14.988	-12.54	-10.658	-9.365	-8.679	-8.597	-9.127	-10.28	-12.057	-14.477	-17.533	-21.143
NaN	NaN	NaN	NaN	NaN	NaN	NaN	NaN	NaN	NaN	-305.134	-288.254	-271.819	-255.863	-240.383	-225.364	-210.827	-196.778	-183.21	-170.13	-157.555	-145.512	-133.99	-122.932	-112.339	-102.31	-92.803	-83.817	-75.36	-67.433	-60.038	-53.185	-46.861	-41.077	-35.842	-31.169	-27.039	-23.478	-20.484	-18.07	-16.237	-14.997	-14.353	-14.316	-14.89	-16.087	-17.907	-20.37	-23.477	-27.221
NaN	NaN	NaN	NaN	NaN	NaN	NaN	NaN	NaN	NaN	NaN	-293.142	-276.753	-260.845	-245.407	-230.429	-215.938	-201.935	-188.414	-175.377	-162.852	-150.856	-139.366	-128.355	-117.807	-107.828	-98.373	-89.436	-81.027	-73.145	-65.797	-58.991	-52.711	-46.963	-41.768	-37.138	-33.061	-29.542	-26.594	-24.225	-22.444	-21.257	-20.658	-20.668	-21.292	-22.539	-24.409	-26.916	-30.058	-33.866
NaN	NaN	NaN	NaN	NaN	NaN	NaN	NaN	NaN	NaN	NaN	-298.561	-282.22	-266.36	-250.964	-236.038	-221.597	-207.641	-194.163	-181.177	-168.707	-156.752	-145.295	-134.323	-123.855	-113.933	-104.525	-95.641	-87.279	-79.445	-72.146	-65.388	-59.153	-53.446	-48.295	-43.714	-39.686	-36.222	-33.329	-31.011	-29.282	-28.141	-27.595	-27.656	-28.33	-29.633	-31.559	-34.111	-37.303	-41.144
NaN	NaN	NaN	NaN	NaN	NaN	NaN	NaN	NaN	NaN	NaN	-304.517	-288.228	-272.412	-257.062	-242.189	-227.798	-213.886	-200.459	-187.528	-175.107	-163.197	-151.787	-140.875	-130.479	-120.605	-111.25	-102.419	-94.112	-86.329	-79.077	-72.363	-66.179	-60.53	-55.43	-50.896	-46.924	-43.516	-40.682	-38.419	-36.739	-35.651	-35.16	-35.277	-36.003	-37.365	-39.343	-41.945	-45.19	-49.079
NaN	NaN	NaN	NaN	NaN	NaN	NaN	NaN	NaN	NaN	NaN	NaN	-294.769	-278.994	-263.71	-248.88	-234.54	-220.683	-207.309	-194.433	-182.063	-170.21	-158.856	-148.008	-137.672	-127.85	-118.552	-109.775	-101.525	-93.794	-86.592	-79.927	-73.798	-68.218	-63.171	-58.688	-54.78	-51.427	-48.648	-46.441	-44.811	-43.787	-43.355	-43.536	-44.323	-45.731	-47.761	-50.418	-53.717	-57.658
NaN	NaN	NaN	NaN	NaN	NaN	NaN	NaN	NaN	NaN	NaN	NaN	-301.85	-286.136	-270.905	-256.118	-241.829	-228.03	-214.715	-201.896	-189.584	-177.789	-166.493	-155.706	-145.433	-135.669	-126.425	-117.708	-109.508	-101.836	-94.694	-88.085	-82.013	-76.489	-71.511	-67.091	-63.245	-59.955	-57.229	-55.081	-53.513	-52.548	-52.18	-52.424	-53.272	-54.73	-56.814	-59.527	-62.882	-66.883
NaN	NaN	NaN	NaN	NaN	NaN	NaN	NaN	NaN	NaN	NaN	NaN	-309.46	-293.803	-278.615	-263.897	-249.665	-235.922	-222.666	-209.903	-197.668	-185.932	-174.695	-163.976	-153.756	-144.055	-134.875	-126.221	-118.077	-110.458	-103.382	-96.836	-90.824	-85.361	-80.448	-76.096	-72.309	-69.085	-66.419	-64.338	-62.842	-61.936	-61.632	-61.936	-62.842	-64.354	-66.495	-69.267	-72.683	-76.74
NaN	NaN	NaN	NaN	NaN	NaN	NaN	NaN	NaN	NaN	NaN	NaN	NaN	-302.007	-286.877	-272.225	-258.055	-244.374	-231.183	-218.486	-206.316	-194.64	-183.471	-172.818	-162.651	-153.017	-143.904	-135.309	-127.231	-119.68	-112.667	-106.181	-100.231	-94.837	-89.992	-85.707	-81.969	-78.814	-76.224	-74.212	-72.785	-71.95	-71.71	-72.072	-73.038	-74.611	-76.814	-79.642	-83.111	-87.224
NaN	NaN	NaN	NaN	NaN	NaN	NaN	NaN	NaN	NaN	NaN	NaN	NaN	-310.754	-295.688	-281.106	-267.006	-253.392	-240.27	-227.645	-215.52	-203.913	-192.814	-182.218	-172.13	-162.564	-153.515	-144.981	-136.966	-129.487	-122.527	-116.106	-110.234	-104.91	-100.133	-95.909	-92.235	-89.147	-86.628	-84.692	-83.341	-82.576	-82.4	-82.826	-83.856	-85.497	-87.759	-90.645	-94.169	-98.333
NaN	NaN	NaN	NaN	NaN	NaN	NaN	NaN	NaN	NaN	NaN	NaN	NaN	NaN	-305.055	-290.542	-276.511	-262.966	-249.913	-237.35	-225.29	-213.754	-202.721	-192.195	-182.188	-172.691	-163.704	-155.239	-147.291	-139.872	-132.973	-126.628	-120.833	-115.58	-110.871	-106.715	-103.113	-100.092	-97.647	-95.783	-94.503	-93.812	-93.702	-94.195	-95.29	-96.999	-99.324	-102.268	-105.844	-110.065
NaN	NaN	NaN	NaN	NaN	NaN	NaN	NaN	NaN	NaN	NaN	NaN	NaN	NaN	-314.975	-300.533	-286.572	-273.096	-260.108	-247.614	-235.628	-224.162	-213.201	-202.751	-192.817	-183.387	-174.466	-166.068	-158.191	-150.841	-144.033	-137.76	-132.027	-126.847	-122.206	-118.121	-114.597	-111.646	-109.271	-107.48	-106.268	-105.648	-105.61	-106.172	-107.332	-109.109	-111.498	-114.505	-118.137	-122.405
NaN	NaN	NaN	NaN	NaN	NaN	NaN	NaN	NaN	NaN	NaN	NaN	NaN	NaN	NaN	-311.075	-297.182	-283.779	-270.854	-258.439	-246.534	-235.144	-224.257	-213.879	-204.015	-194.655	-185.802	-177.482	-169.683	-162.411	-155.676	-149.47	-143.815	-138.705	-134.137	-130.129	-126.68	-123.806	-121.504	-119.782	-118.639	-118.088	-118.118	-118.752	-119.984	-121.828	-124.282	-127.35	-131.039	-135.358
NaN	NaN	NaN	NaN	NaN	NaN	NaN	NaN	NaN	NaN	NaN	NaN	NaN	NaN	NaN	-322.158	-308.34	-295.009	-282.167	-269.836	-258.01	-246.695	-235.884	-225.578	-215.786	-206.503	-197.73	-189.484	-181.759	-174.562	-167.901	-161.774	-156.195	-151.159	-146.675	-142.744	-139.367	-136.562	-134.339	-132.689	-131.612	-131.13	-131.241	-131.941	-133.244	-135.161	-137.677	-140.805	-144.553	-148.926
NaN	NaN	NaN	NaN	NaN	NaN	NaN	NaN	NaN	NaN	NaN	NaN	NaN	NaN	NaN	NaN	-320.064	-306.812	-294.058	-281.805	-270.057	-258.821	-248.087	-237.857	-228.139	-218.933	-210.24	-202.071	-194.418	-187.297	-180.714	-174.67	-169.169	-164.213	-159.801	-155.948	-152.65	-149.918	-147.768	-146.186	-145.19	-144.778	-144.961	-145.738	-147.109	-149.093	-151.673	-154.863	-158.669	-163.096
NaN	NaN	NaN	NaN	NaN	NaN	NaN	NaN	NaN	NaN	NaN	NaN	NaN	NaN	NaN	NaN	NaN	-319.183	-306.516	-294.343	-282.673	-271.512	-260.855	-250.701	-241.062	-231.935	-223.329	-215.235	-207.66	-200.624	-194.123	-188.16	-182.731	-177.851	-173.516	-169.738	-166.521	-163.869	-161.79	-160.277	-159.359	-159.02	-159.286	-160.138	-161.576	-163.622	-166.265	-169.515	-173.369	-177.846
NaN	NaN	NaN	NaN	NaN	NaN	NaN	NaN	NaN	NaN	NaN	NaN	NaN	NaN	NaN	NaN	NaN	NaN	-319.531	-307.44	-295.855	-284.774	-274.195	-264.118	-254.562	-245.518	-236.989	-228.977	-221.486	-214.535	-208.115	-202.228	-196.877	-192.078	-187.815	-184.114	-180.971	-178.393	-176.391	-174.975	-174.129	-173.856	-174.193	-175.11	-176.622	-178.733	-181.447	-184.735	-188.608	-193.157
NaN	NaN	NaN	NaN	NaN	NaN	NaN	NaN	NaN	NaN	NaN	NaN	NaN	NaN	NaN	NaN	NaN	NaN	-333.107	-321.101	-309.601	-298.605	-288.109	-278.12	-268.645	-259.68	-251.228	-243.297	-235.892	-229.027	-222.687	-216.879	-211.608	-206.88	-202.689	-199.067	-196.001	-193.496	-191.569	-190.231	-189.461	-189.27	-189.676	-190.664	-192.244	-194.412	-197.185	-200.532	-204.472	-209.089
NaN	NaN	NaN	NaN	NaN	NaN	NaN	NaN	NaN	NaN	NaN	NaN	NaN	NaN	NaN	NaN	NaN	NaN	NaN	-335.336	-323.919	-313.007	-302.589	-292.685	-283.286	-274.404	-266.04	-258.194	-250.873	-244.088	-237.83	-232.09	-226.885	-222.242	-218.154	-214.607	-211.609	-209.181	-207.331	-206.059	-205.366	-205.258	-205.735	-206.791	-208.44	-210.675	-213.514	-216.943	-220.973	-225.612
NaN	NaN	NaN	NaN	NaN	NaN	NaN	NaN	NaN	NaN	NaN	NaN	NaN	NaN	NaN	NaN	NaN	NaN	NaN	NaN	-338.806	-327.975	-317.633	-307.811	-298.499	-289.702	-281.419	-273.655	-266.422	-259.708	-253.482	-247.764	-242.623	-238.108	-234.165	-230.708	-227.787	-225.443	-223.667	-222.468	-221.85	-221.816	-222.363	-223.489	-225.201	-227.488	-230.401	-233.921	-238.008	-242.688
NaN	NaN	NaN	NaN	NaN	NaN	NaN	NaN	NaN	NaN	NaN	NaN	NaN	NaN	NaN	NaN	NaN	NaN	NaN	NaN	NaN	NaN	NaN	NaN	NaN	NaN	NaN	NaN	NaN	NaN	NaN	NaN	NaN	-254.522	-250.743	-247.379	-244.539	-242.273	-240.571	-239.452	-238.908	-238.94	-239.553	-240.749	-242.526	-244.88	-247.833	-251.407	-255.562	-260.303
NaN	NaN	NaN	NaN	NaN	NaN	NaN	NaN	NaN	NaN	NaN	NaN	NaN	NaN	NaN	NaN	NaN	NaN	NaN	NaN	NaN	NaN	NaN	NaN	NaN	NaN	NaN	NaN	NaN	NaN	NaN	NaN	NaN	-271.612	-267.908	-264.612	-261.855	-259.663	-258.035	-256.988	-256.524	-256.629	-257.309	-258.57	-260.411	-262.835	-265.843	-269.459	-273.672	-278.472
NaN	NaN	NaN	NaN	NaN	NaN	NaN	NaN	NaN	NaN	NaN	NaN	NaN	NaN	NaN	NaN	NaN	NaN	NaN	NaN	NaN	NaN	NaN	NaN	NaN	NaN	NaN	NaN	NaN	NaN	NaN	NaN	NaN	-289.346	-285.633	-282.399	-279.726	-277.611	-276.059	-275.085	-274.692	-274.867	-275.614	-276.942	-278.845	-281.337	-284.404	-288.067	-292.331	-297.182
NaN	NaN	NaN	NaN	NaN	NaN	NaN	NaN	NaN	NaN	NaN	NaN	NaN	NaN	NaN	NaN	NaN	NaN	NaN	NaN	NaN	NaN	NaN	NaN	NaN	NaN	NaN	NaN	NaN	NaN	NaN	NaN	NaN	-307.599	-303.897	-300.746	-298.152	-296.113	-294.639	-293.736	-293.407	-293.651	-294.461	-295.858	-297.827	-300.383	-303.507	-307.224	-311.527	-316.432
NaN	NaN	NaN	NaN	NaN	NaN	NaN	NaN	NaN	NaN	NaN	NaN	NaN	NaN	NaN	NaN	NaN	NaN	NaN	NaN	NaN	NaN	NaN	NaN	NaN	NaN	NaN	NaN	NaN	NaN	NaN	NaN	NaN	-326.35	-322.715	-319.645	-317.128	-315.164	-313.763	-312.93	-312.669	-312.978	-313.851	-315.313	-317.345	-319.96	-323.143	-326.92	-331.279	-336.225
NaN	NaN	NaN	NaN	NaN	NaN	NaN	NaN	NaN	NaN	NaN	NaN	NaN	NaN	NaN	NaN	NaN	NaN	NaN	NaN	NaN	NaN	NaN	NaN	NaN	NaN	NaN	NaN	NaN	NaN	NaN	NaN	NaN	-345.628	-342.083	-339.084	-336.64	-334.754	-333.427	-332.663	-332.468	-332.839	-333.783	-335.305	-337.399	-340.078	-343.325	-347.15	-351.561	-356.55
NaN	NaN	NaN	NaN	NaN	NaN	NaN	NaN	NaN	NaN	NaN	NaN	NaN	NaN	NaN	NaN	NaN	NaN	NaN	NaN	NaN	NaN	NaN	NaN	NaN	NaN	NaN	NaN	NaN	NaN	NaN	NaN	NaN	NaN	NaN	NaN	NaN	NaN	NaN	NaN	NaN	NaN	NaN	NaN	NaN	NaN	NaN	NaN	NaN	NaN
NaN	NaN	NaN	NaN	NaN	NaN	NaN	NaN	NaN	NaN	NaN	NaN	NaN	NaN	NaN	NaN	NaN	NaN	NaN	NaN	NaN	NaN	NaN	NaN	NaN	NaN	NaN	NaN	NaN	NaN	NaN	NaN	NaN	NaN	NaN	NaN	NaN	NaN	NaN	NaN	NaN	NaN	NaN	NaN	NaN	NaN	NaN	NaN	NaN	NaN
NaN	NaN	NaN	NaN	NaN	NaN	NaN	NaN	NaN	NaN	NaN	NaN	NaN	NaN	NaN	NaN	NaN	NaN	NaN	NaN	NaN	NaN	NaN	NaN	NaN	NaN	NaN	NaN	NaN	NaN	NaN	NaN	NaN	NaN	NaN	NaN	NaN	NaN	NaN	NaN	NaN	NaN	NaN	NaN	NaN	NaN	NaN	NaN	NaN	NaN
[truncated: 27 more columns]
