# Supplementary material for: Fluidic shaping and in-situ measurement of liquid lenses in microgravity
Source: NPJ Microgravity. 2023 Sep 11;9:74. doi: 10.1038/s41526-023-00309-9 (PMC10495324; doi:10.1038/s41526-023-00309-9)
Supplement: Supplementary file 6 — A Python script for loading and ploting the wavefront sensor data. [file 41526_2023_309_MOESM6_ESM.txt]

# -*- coding: utf-8 -*-
"""
Created on Fri Dec 30 22:01:20 2022

@author: Omer
"""
import numpy as np
import matplotlib.pyplot as plt
import plyer

pixcount = 73 # Number of pixels
Xsize = 11.26 # Physical size of the SHWS in the x direction
Ysize = 11.26 # Physical size of the SHWS in the y direction
fontsize = 12 # Fontsize for plot labels

plt.close("all")

# Open file dialoge - select the attached csv file
filepath = plyer.filechooser.open_file()[0]
datafile = np.genfromtxt(filepath,delimiter=",",skip_header=1,usecols=range(pixcount))
Frame = (datafile[2:pixcount+3,0:pixcount+1])

fig = plt.figure()
WFsubplot = fig.add_subplot(111)
WFsubplot.set_title("Wavefront data")
WFimg = WFsubplot.imshow(Frame,cmap="jet",origin="upper",
                                           extent=[-Xsize/2,Xsize/2,-Ysize/2,Ysize/2])
WFcbar = fig.colorbar(WFimg,ax=WFsubplot)
WFcbar.ax.set_title("$\mu$m", fontsize=fontsize)
WFsubplot.set_xlabel("x [mm]", fontsize=fontsize)
WFsubplot.set_ylabel("y [mm]", fontsize=fontsize)
WFsubplot.set_aspect(1)
