# Supplementary material for: Fluidic shaping and in-situ measurement of liquid lenses in microgravity
Source: NPJ Microgravity. 2023 Sep 11;9:74. doi: 10.1038/s41526-023-00309-9 (PMC10495324; doi:10.1038/s41526-023-00309-9)
Supplement: Supplementary file 8 — Complete accelerometer data from December 10th flight. [file 41526_2023_309_MOESM8_ESM.xlsx]

## Sheet: 10Dec2021 IMU - for SI
IMU 1											IMU 2
Day	Time	Gx	Gy	Gz	Gyro X	Gyro Y	Gyro Z	Gtot	Bo		Day	Time	Acc X	Acc Y	Acc Z	Gyro X	Gyro Y	Gyro Z	Acc tot	Bo			Silicone oil density	0.97	kg/m^3
2021-12-10	07:18:30	-0.094	0.016	1.034	1.183	-0.676	-1.188	1.038	0.0731435		2021-12-10	07:18:47	0.151	-0.004	0.984	1.273	-0.661	-0.217	0.995	0.0701135			Silicone oil surface tension	0.0211	N/m
2021-12-10	07:18:30	-0.094	0.016	1.034	1.183	-0.676	-1.188	1.038	0.0731435		2021-12-10	07:18:47	0.151	-0.004	0.984	1.273	-0.661	-0.217	0.995	0.0701135			g	9.81	m/sec^2
2021-12-10	07:18:30	-0.094	0.016	1.034	1.183	-0.676	-1.188	1.038	0.0731435		2021-12-10	07:18:47	0.151	-0.004	0.984	1.273	-0.661	-0.217	0.995	0.0701135			C-Frame radius	0.0125	m
2021-12-10	07:18:31	-0.094	0.016	1.034	1.183	-0.676	-1.188	1.038	0.0731435		2021-12-10	07:18:47	0.151	-0.004	0.984	1.273	-0.661	-0.217	0.995	0.0701135
2021-12-10	07:18:31	-0.094	0.016	1.034	1.183	-0.676	-1.188	1.038	0.0731435		2021-12-10	07:18:48	0.151	-0.004	0.984	1.273	-0.661	-0.217	0.995	0.0701135
2021-12-10	07:18:31	-0.095	0.014	1.038	1.253	-0.775	-1.191	1.043	0.0734958		2021-12-10	07:18:48	0.153	0.002	0.989	1.437	-0.708	-0.289	1	0.0704658
2021-12-10	07:18:31	-0.095	0.014	1.038	1.253	-0.775	-1.191	1.043	0.0734958		2021-12-10	07:18:48	0.153	0.002	0.989	1.437	-0.708	-0.289	1	0.0704658
2021-12-10	07:18:31	-0.095	0.014	1.038	1.253	-0.775	-1.191	1.043	0.0734958		2021-12-10	07:18:48	0.153	0.002	0.989	1.437	-0.708	-0.289	1	0.0704658
2021-12-10	07:18:31	-0.095	0.014	1.038	1.253	-0.775	-1.191	1.043	0.0734958		2021-12-10	07:18:48	0.153	0.002	0.989	1.437	-0.708	-0.289	1	0.0704658
2021-12-10	07:18:31	-0.095	0.014	1.038	1.253	-0.775	-1.191	1.043	0.0734958		2021-12-10	07:18:48	0.153	0.002	0.989	1.437	-0.708	-0.289	1	0.0704658
2021-12-10	07:18:31	-0.094	0.022	1.033	1.626	-0.853	-1.163	1.037	0.073073		2021-12-10	07:18:48	0.155	0.004	0.996	1.106	-0.743	-0.253	1.008	0.0710295
2021-12-10	07:18:31	-0.094	0.022	1.033	1.626	-0.853	-1.163	1.037	0.073073		2021-12-10	07:18:48	0.155	0.004	0.996	1.106	-0.743	-0.253	1.008	0.0710295
2021-12-10	07:18:31	-0.094	0.022	1.033	1.626	-0.853	-1.163	1.037	0.073073		2021-12-10	07:18:48	0.155	0.004	0.996	1.106	-0.743	-0.253	1.008	0.0710295
2021-12-10	07:18:32	-0.094	0.022	1.033	1.626	-0.853	-1.163	1.037	0.073073		2021-12-10	07:18:48	0.155	0.004	0.996	1.106	-0.743	-0.253	1.008	0.0710295
2021-12-10	07:18:32	-0.094	0.022	1.033	1.626	-0.853	-1.163	1.037	0.073073		2021-12-10	07:18:49	0.155	0.004	0.996	1.106	-0.743	-0.253	1.008	0.0710295
2021-12-10	07:18:32	-0.077	0.022	1.032	0.647	-0.734	-1.379	1.035	0.0729321		2021-12-10	07:18:49	0.158	-0.003	1.007	1.085	-0.672	-0.22	1.019	0.0718046
2021-12-10	07:18:32	-0.077	0.022	1.032	0.647	-0.734	-1.379	1.035	0.0729321		2021-12-10	07:18:49	0.158	-0.003	1.007	1.085	-0.672	-0.22	1.019	0.0718046
2021-12-10	07:18:32	-0.077	0.022	1.032	0.647	-0.734	-1.379	1.035	0.0729321		2021-12-10	07:18:49	0.158	-0.003	1.007	1.085	-0.672	-0.22	1.019	0.0718046
2021-12-10	07:18:32	-0.077	0.022	1.032	0.647	-0.734	-1.379	1.035	0.0729321		2021-12-10	07:18:49	0.158	-0.003	1.007	1.085	-0.672	-0.22	1.019	0.0718046
2021-12-10	07:18:32	-0.077	0.022	1.032	0.647	-0.734	-1.379	1.035	0.0729321		2021-12-10	07:18:49	0.158	-0.003	1.007	1.085	-0.672	-0.22	1.019	0.0718046
2021-12-10	07:18:32	-0.086	0.002	1.029	0.625	-0.707	-0.961	1.032	0.0727207		2021-12-10	07:18:49	0.157	-0.001	1.007	1.183	-0.579	-0.252	1.019	0.0718046
2021-12-10	07:18:32	-0.086	0.002	1.029	0.625	-0.707	-0.961	1.032	0.0727207		2021-12-10	07:18:49	0.157	-0.001	1.007	1.183	-0.579	-0.252	1.019	0.0718046
2021-12-10	07:18:33	-0.086	0.002	1.029	0.625	-0.707	-0.961	1.032	0.0727207		2021-12-10	07:18:49	0.157	-0.001	1.007	1.183	-0.579	-0.252	1.019	0.0718046
2021-12-10	07:18:33	-0.086	0.002	1.029	0.625	-0.707	-0.961	1.032	0.0727207		2021-12-10	07:18:50	0.157	-0.001	1.007	1.183	-0.579	-0.252	1.019	0.0718046
2021-12-10	07:18:33	-0.086	0.002	1.029	0.625	-0.707	-0.961	1.032	0.0727207		2021-12-10	07:18:50	0.157	-0.001	1.007	1.183	-0.579	-0.252	1.019	0.0718046
2021-12-10	07:18:33	-0.095	0.016	1.026	1.237	-0.721	-1.006	1.031	0.0726502		2021-12-10	07:18:50	0.154	0.005	0.99	1.156	-0.424	-0.194	1.002	0.0706067
2021-12-10	07:18:33	-0.095	0.016	1.026	1.237	-0.721	-1.006	1.031	0.0726502		2021-12-10	07:18:50	0.154	0.005	0.99	1.156	-0.424	-0.194	1.002	0.0706067
2021-12-10	07:18:33	-0.095	0.016	1.026	1.237	-0.721	-1.006	1.031	0.0726502		2021-12-10	07:18:50	0.154	0.005	0.99	1.156	-0.424	-0.194	1.002	0.0706067
2021-12-10	07:18:33	-0.095	0.016	1.026	1.237	-0.721	-1.006	1.031	0.0726502		2021-12-10	07:18:50	0.154	0.005	0.99	1.156	-0.424	-0.194	1.002	0.0706067
2021-12-10	07:18:33	-0.095	0.016	1.026	1.237	-0.721	-1.006	1.031	0.0726502		2021-12-10	07:18:50	0.154	0.005	0.99	1.156	-0.424	-0.194	1.002	0.0706067
2021-12-10	07:18:33	-0.093	0.01	1.036	1.4	-0.709	-1.082	1.04	0.0732844		2021-12-10	07:18:50	0.15	0.002	0.956	1.194	-0.352	-0.227	0.968	0.0682109
2021-12-10	07:18:33	-0.093	0.01	1.036	1.4	-0.709	-1.082	1.04	0.0732844		2021-12-10	07:18:50	0.15	0.002	0.956	1.194	-0.352	-0.227	0.968	0.0682109
2021-12-10	07:18:34	-0.093	0.01	1.036	1.4	-0.709	-1.082	1.04	0.0732844		2021-12-10	07:18:50	0.15	0.002	0.956	1.194	-0.352	-0.227	0.968	0.0682109
2021-12-10	07:18:34	-0.093	0.01	1.036	1.4	-0.709	-1.082	1.04	0.0732844		2021-12-10	07:18:51	0.15	0.002	0.956	1.194	-0.352	-0.227	0.968	0.0682109
2021-12-10	07:18:34	-0.093	0.01	1.036	1.4	-0.709	-1.082	1.04	0.0732844		2021-12-10	07:18:51	0.15	0.002	0.956	1.194	-0.352	-0.227	0.968	0.0682109
2021-12-10	07:18:34	-0.092	0.011	1.037	1.21	-0.777	-1.137	1.041	0.0733549		2021-12-10	07:18:51	0.15	0.003	0.937	1.167	-0.391	-0.237	0.949	0.066872
2021-12-10	07:18:34	-0.092	0.011	1.037	1.21	-0.777	-1.137	1.041	0.0733549		2021-12-10	07:18:51	0.15	0.003	0.937	1.167	-0.391	-0.237	0.949	0.066872
2021-12-10	07:18:34	-0.092	0.011	1.037	1.21	-0.777	-1.137	1.041	0.0733549		2021-12-10	07:18:51	0.15	0.003	0.937	1.167	-0.391	-0.237	0.949	0.066872
2021-12-10	07:18:34	-0.092	0.011	1.037	1.21	-0.777	-1.137	1.041	0.0733549		2021-12-10	07:18:51	0.15	0.003	0.937	1.167	-0.391	-0.237	0.949	0.066872
2021-12-10	07:18:34	-0.092	0.011	1.037	1.21	-0.777	-1.137	1.041	0.0733549		2021-12-10	07:18:51	0.15	0.003	0.937	1.167	-0.391	-0.237	0.949	0.066872
2021-12-10	07:18:34	-0.096	0.011	1.031	1.835	-0.484	-1.04	1.036	0.0730026		2021-12-10	07:18:51	0.15	0.002	0.945	1.077	-0.618	-0.28	0.957	0.0674358
2021-12-10	07:18:34	-0.096	0.011	1.031	1.835	-0.484	-1.04	1.036	0.0730026		2021-12-10	07:18:51	0.15	0.002	0.945	1.077	-0.618	-0.28	0.957	0.0674358
2021-12-10	07:18:35	-0.096	0.011	1.031	1.835	-0.484	-1.04	1.036	0.0730026		2021-12-10	07:18:51	0.15	0.002	0.945	1.077	-0.618	-0.28	0.957	0.0674358
2021-12-10	07:18:35	-0.096	0.011	1.031	1.835	-0.484	-1.04	1.036	0.0730026		2021-12-10	07:18:52	0.15	0.002	0.945	1.077	-0.618	-0.28	0.957	0.0674358
2021-12-10	07:18:35	-0.096	0.011	1.031	1.835	-0.484	-1.04	1.036	0.0730026		2021-12-10	07:18:52	0.15	0.002	0.945	1.077	-0.618	-0.28	0.957	0.0674358
2021-12-10	07:18:35	-0.097	0.013	1.031	1.46	-0.696	-1.165	1.035	0.0729321		2021-12-10	07:18:52	0.148	0	0.964	1.094	-0.669	-0.285	0.975	0.0687041
2021-12-10	07:18:35	-0.097	0.013	1.031	1.46	-0.696	-1.165	1.035	0.0729321		2021-12-10	07:18:52	0.148	0	0.964	1.094	-0.669	-0.285	0.975	0.0687041
2021-12-10	07:18:35	-0.097	0.013	1.031	1.46	-0.696	-1.165	1.035	0.0729321		2021-12-10	07:18:52	0.148	0	0.964	1.094	-0.669	-0.285	0.975	0.0687041
2021-12-10	07:18:35	-0.097	0.013	1.031	1.46	-0.696	-1.165	1.035	0.0729321		2021-12-10	07:18:52	0.148	0	0.964	1.094	-0.669	-0.285	0.975	0.0687041
2021-12-10	07:18:35	-0.097	0.013	1.031	1.46	-0.696	-1.165	1.035	0.0729321		2021-12-10	07:18:52	0.148	0	0.964	1.094	-0.669	-0.285	0.975	0.0687041
2021-12-10	07:18:35	-0.098	0.015	1.033	1.302	-0.648	-1.145	1.037	0.073073		2021-12-10	07:18:52	0.155	0.001	0.981	1.244	-0.722	-0.253	0.993	0.0699725
2021-12-10	07:18:35	-0.098	0.015	1.033	1.302	-0.648	-1.145	1.037	0.073073		2021-12-10	07:18:52	0.155	0.001	0.981	1.244	-0.722	-0.253	0.993	0.0699725
2021-12-10	07:18:36	-0.098	0.015	1.033	1.302	-0.648	-1.145	1.037	0.073073		2021-12-10	07:18:52	0.155	0.001	0.981	1.244	-0.722	-0.253	0.993	0.0699725
2021-12-10	07:18:36	-0.098	0.015	1.033	1.302	-0.648	-1.145	1.037	0.073073		2021-12-10	07:18:53	0.155	0.001	0.981	1.244	-0.722	-0.253	0.993	0.0699725
2021-12-10	07:18:36	-0.098	0.015	1.033	1.302	-0.648	-1.145	1.037	0.073073		2021-12-10	07:18:53	0.155	0.001	0.981	1.244	-0.722	-0.253	0.993	0.0699725
2021-12-10	07:18:36	-0.097	0.012	1.03	1.391	-0.758	-1.125	1.034	0.0728616		2021-12-10	07:18:53	0.155	0.005	0.984	1.456	-0.603	-0.278	0.996	0.0701839
2021-12-10	07:18:36	-0.097	0.012	1.03	1.391	-0.758	-1.125	1.034	0.0728616		2021-12-10	07:18:53	0.155	0.005	0.984	1.456	-0.603	-0.278	0.996	0.0701839
2021-12-10	07:18:36	-0.097	0.012	1.03	1.391	-0.758	-1.125	1.034	0.0728616		2021-12-10	07:18:53	0.155	0.005	0.984	1.456	-0.603	-0.278	0.996	0.0701839
2021-12-10	07:18:36	-0.097	0.012	1.03	1.391	-0.758	-1.125	1.034	0.0728616		2021-12-10	07:18:53	0.155	0.005	0.984	1.456	-0.603	-0.278	0.996	0.0701839
2021-12-10	07:18:36	-0.097	0.012	1.03	1.391	-0.758	-1.125	1.034	0.0728616		2021-12-10	07:18:53	0.155	0.005	0.984	1.456	-0.603	-0.278	0.996	0.0701839
2021-12-10	07:18:36	-0.094	0.013	1.032	1.306	-0.666	-1.168	1.036	0.0730026		2021-12-10	07:18:53	0.152	-0.002	1.002	1.16	-0.673	-0.276	1.014	0.0714523
2021-12-10	07:18:36	-0.094	0.013	1.032	1.306	-0.666	-1.168	1.036	0.0730026		2021-12-10	07:18:53	0.152	-0.002	1.002	1.16	-0.673	-0.276	1.014	0.0714523
2021-12-10	07:18:37	-0.094	0.013	1.032	1.306	-0.666	-1.168	1.036	0.0730026		2021-12-10	07:18:53	0.152	-0.002	1.002	1.16	-0.673	-0.276	1.014	0.0714523
2021-12-10	07:18:37	-0.094	0.013	1.032	1.306	-0.666	-1.168	1.036	0.0730026		2021-12-10	07:18:54	0.152	-0.002	1.002	1.16	-0.673	-0.276	1.014	0.0714523
2021-12-10	07:18:37	-0.094	0.013	1.032	1.306	-0.666	-1.168	1.036	0.0730026		2021-12-10	07:18:54	0.152	-0.002	1.002	1.16	-0.673	-0.276	1.014	0.0714523
2021-12-10	07:18:37	-0.094	0.016	1.037	1.456	-0.632	-1.198	1.041	0.0733549		2021-12-10	07:18:54	0.156	0.003	0.995	1.578	-0.9	-0.308	1.007	0.070959
2021-12-10	07:18:37	-0.094	0.016	1.037	1.456	-0.632	-1.198	1.041	0.0733549		2021-12-10	07:18:54	0.156	0.003	0.995	1.578	-0.9	-0.308	1.007	0.070959
2021-12-10	07:18:37	-0.094	0.016	1.037	1.456	-0.632	-1.198	1.041	0.0733549		2021-12-10	07:18:54	0.156	0.003	0.995	1.578	-0.9	-0.308	1.007	0.070959
2021-12-10	07:18:37	-0.094	0.016	1.037	1.456	-0.632	-1.198	1.041	0.0733549		2021-12-10	07:18:54	0.156	0.003	0.995	1.578	-0.9	-0.308	1.007	0.070959
2021-12-10	07:18:37	-0.094	0.016	1.037	1.456	-0.632	-1.198	1.041	0.0733549		2021-12-10	07:18:54	0.156	0.003	0.995	1.578	-0.9	-0.308	1.007	0.070959
2021-12-10	07:18:37	-0.094	0.013	1.03	1.251	-0.685	-1.186	1.034	0.0728616		2021-12-10	07:18:54	0.158	-0.01	1.032	0.588	-0.445	-0.228	1.044	0.0735663
2021-12-10	07:18:38	-0.094	0.013	1.03	1.251	-0.685	-1.186	1.034	0.0728616		2021-12-10	07:18:54	0.158	-0.01	1.032	0.588	-0.445	-0.228	1.044	0.0735663
2021-12-10	07:18:38	-0.094	0.013	1.03	1.251	-0.685	-1.186	1.034	0.0728616		2021-12-10	07:18:55	0.158	-0.01	1.032	0.588	-0.445	-0.228	1.044	0.0735663
2021-12-10	07:18:38	-0.094	0.013	1.03	1.251	-0.685	-1.186	1.034	0.0728616		2021-12-10	07:18:55	0.158	-0.01	1.032	0.588	-0.445	-0.228	1.044	0.0735663
2021-12-10	07:18:38	-0.094	0.013	1.03	1.251	-0.685	-1.186	1.034	0.0728616		2021-12-10	07:18:55	0.158	-0.01	1.032	0.588	-0.445	-0.228	1.044	0.0735663
2021-12-10	07:18:38	-0.096	0.013	1.032	1.372	-0.737	-1.273	1.036	0.0730026		2021-12-10	07:18:55	0.155	-0.007	1.02	0.88	-0.638	-0.294	1.032	0.0727207
2021-12-10	07:18:38	-0.096	0.013	1.032	1.372	-0.737	-1.273	1.036	0.0730026		2021-12-10	07:18:55	0.155	-0.007	1.02	0.88	-0.638	-0.294	1.032	0.0727207
2021-12-10	07:18:38	-0.096	0.013	1.032	1.372	-0.737	-1.273	1.036	0.0730026		2021-12-10	07:18:55	0.155	-0.007	1.02	0.88	-0.638	-0.294	1.032	0.0727207
2021-12-10	07:18:38	-0.096	0.013	1.032	1.372	-0.737	-1.273	1.036	0.0730026		2021-12-10	07:18:55	0.155	-0.007	1.02	0.88	-0.638	-0.294	1.032	0.0727207
2021-12-10	07:18:38	-0.096	0.013	1.032	1.372	-0.737	-1.273	1.036	0.0730026		2021-12-10	07:18:55	0.155	-0.007	1.02	0.88	-0.638	-0.294	1.032	0.0727207
2021-12-10	07:18:38	-0.095	0.013	1.033	1.424	-0.642	-1.26	1.037	0.073073		2021-12-10	07:18:55	0.157	-0.001	1.021	1.745	-1.009	-0.378	1.033	0.0727912
2021-12-10	07:18:39	-0.095	0.013	1.033	1.424	-0.642	-1.26	1.037	0.073073		2021-12-10	07:18:55	0.157	-0.001	1.021	1.745	-1.009	-0.378	1.033	0.0727912
2021-12-10	07:18:39	-0.095	0.013	1.033	1.424	-0.642	-1.26	1.037	0.073073		2021-12-10	07:18:56	0.157	-0.001	1.021	1.745	-1.009	-0.378	1.033	0.0727912
2021-12-10	07:18:39	-0.095	0.013	1.033	1.424	-0.642	-1.26	1.037	0.073073		2021-12-10	07:18:56	0.157	-0.001	1.021	1.745	-1.009	-0.378	1.033	0.0727912
2021-12-10	07:18:39	-0.095	0.013	1.033	1.424	-0.642	-1.26	1.037	0.073073		2021-12-10	07:18:56	0.157	-0.001	1.021	1.745	-1.009	-0.378	1.033	0.0727912
2021-12-10	07:18:39	-0.098	0.011	1.032	1.473	-0.613	-1.205	1.036	0.0730026		2021-12-10	07:18:56	0.158	0.002	1.022	1.332	-0.777	-0.326	1.034	0.0728616
2021-12-10	07:18:39	-0.098	0.011	1.032	1.473	-0.613	-1.205	1.036	0.0730026		2021-12-10	07:18:56	0.158	0.002	1.022	1.332	-0.777	-0.326	1.034	0.0728616
2021-12-10	07:18:39	-0.098	0.011	1.032	1.473	-0.613	-1.205	1.036	0.0730026		2021-12-10	07:18:56	0.158	0.002	1.022	1.332	-0.777	-0.326	1.034	0.0728616
2021-12-10	07:18:39	-0.098	0.011	1.032	1.473	-0.613	-1.205	1.036	0.0730026		2021-12-10	07:18:56	0.158	0.002	1.022	1.332	-0.777	-0.326	1.034	0.0728616
2021-12-10	07:18:39	-0.098	0.011	1.032	1.473	-0.613	-1.205	1.036	0.0730026		2021-12-10	07:18:56	0.158	0.002	1.022	1.332	-0.777	-0.326	1.034	0.0728616
2021-12-10	07:18:39	-0.1	0.015	1.03	1.358	-0.714	-1.266	1.035	0.0729321		2021-12-10	07:18:56	0.157	0.001	1.031	1.218	-0.772	-0.27	1.043	0.0734958
2021-12-10	07:18:40	-0.1	0.015	1.03	1.358	-0.714	-1.266	1.035	0.0729321		2021-12-10	07:18:56	0.157	0.001	1.031	1.218	-0.772	-0.27	1.043	0.0734958
2021-12-10	07:18:40	-0.1	0.015	1.03	1.358	-0.714	-1.266	1.035	0.0729321		2021-12-10	07:18:57	0.157	0.001	1.031	1.218	-0.772	-0.27	1.043	0.0734958
2021-12-10	07:18:40	-0.1	0.015	1.03	1.358	-0.714	-1.266	1.035	0.0729321		2021-12-10	07:18:57	0.157	0.001	1.031	1.218	-0.772	-0.27	1.043	0.0734958
2021-12-10	07:18:40	-0.1	0.015	1.03	1.358	-0.714	-1.266	1.035	0.0729321		2021-12-10	07:18:57	0.157	0.001	1.031	1.218	-0.772	-0.27	1.043	0.0734958
2021-12-10	07:18:40	-0.096	0.014	1.031	1.354	-0.637	-1.168	1.035	0.0729321		2021-12-10	07:18:57	0.159	0.001	1.029	1.166	-0.754	-0.324	1.041	0.0733549
2021-12-10	07:18:40	-0.096	0.014	1.031	1.354	-0.637	-1.168	1.035	0.0729321		2021-12-10	07:18:57	0.159	0.001	1.029	1.166	-0.754	-0.324	1.041	0.0733549
2021-12-10	07:18:40	-0.096	0.014	1.031	1.354	-0.637	-1.168	1.035	0.0729321		2021-12-10	07:18:57	0.159	0.001	1.029	1.166	-0.754	-0.324	1.041	0.0733549
2021-12-10	07:18:40	-0.096	0.014	1.031	1.354	-0.637	-1.168	1.035	0.0729321		2021-12-10	07:18:57	0.159	0.001	1.029	1.166	-0.754	-0.324	1.041	0.0733549
2021-12-10	07:18:40	-0.096	0.014	1.031	1.354	-0.637	-1.168	1.035	0.0729321		2021-12-10	07:18:57	0.159	0.001	1.029	1.166	-0.754	-0.324	1.041	0.0733549
2021-12-10	07:18:41	-0.098	0.015	1.029	1.359	-0.675	-1.275	1.034	0.0728616		2021-12-10	07:18:57	0.16	0	1.03	1.152	-0.785	-0.301	1.042	0.0734254
2021-12-10	07:18:41	-0.098	0.015	1.029	1.359	-0.675	-1.275	1.034	0.0728616		2021-12-10	07:18:57	0.16	0	1.03	1.152	-0.785	-0.301	1.042	0.0734254
2021-12-10	07:18:41	-0.098	0.015	1.029	1.359	-0.675	-1.275	1.034	0.0728616		2021-12-10	07:18:58	0.16	0	1.03	1.152	-0.785	-0.301	1.042	0.0734254
2021-12-10	07:18:41	-0.098	0.015	1.029	1.359	-0.675	-1.275	1.034	0.0728616		2021-12-10	07:18:58	0.16	0	1.03	1.152	-0.785	-0.301	1.042	0.0734254
2021-12-10	07:18:41	-0.098	0.015	1.029	1.359	-0.675	-1.275	1.034	0.0728616		2021-12-10	07:18:58	0.16	0	1.03	1.152	-0.785	-0.301	1.042	0.0734254
2021-12-10	07:18:41	-0.098	0.014	1.034	1.342	-0.606	-1.202	1.039	0.073214		2021-12-10	07:18:58	0.155	0.003	1.031	1.207	-0.747	-0.217	1.042	0.0734254
2021-12-10	07:18:41	-0.098	0.014	1.034	1.342	-0.606	-1.202	1.039	0.073214		2021-12-10	07:18:58	0.155	0.003	1.031	1.207	-0.747	-0.217	1.042	0.0734254
2021-12-10	07:18:41	-0.098	0.014	1.034	1.342	-0.606	-1.202	1.039	0.073214		2021-12-10	07:18:58	0.155	0.003	1.031	1.207	-0.747	-0.217	1.042	0.0734254
2021-12-10	07:18:41	-0.098	0.014	1.034	1.342	-0.606	-1.202	1.039	0.073214		2021-12-10	07:18:58	0.155	0.003	1.031	1.207	-0.747	-0.217	1.042	0.0734254
2021-12-10	07:18:41	-0.098	0.014	1.034	1.342	-0.606	-1.202	1.039	0.073214		2021-12-10	07:18:58	0.155	0.003	1.031	1.207	-0.747	-0.217	1.042	0.0734254
2021-12-10	07:18:42	-0.099	0.014	1.029	1.426	-0.649	-1.249	1.034	0.0728616		2021-12-10	07:18:58	0.158	-0.001	1.038	1.214	-0.746	-0.234	1.05	0.0739891
2021-12-10	07:18:42	-0.099	0.014	1.029	1.426	-0.649	-1.249	1.034	0.0728616		2021-12-10	07:18:58	0.158	-0.001	1.038	1.214	-0.746	-0.234	1.05	0.0739891
2021-12-10	07:18:42	-0.099	0.014	1.029	1.426	-0.649	-1.249	1.034	0.0728616		2021-12-10	07:18:59	0.158	-0.001	1.038	1.214	-0.746	-0.234	1.05	0.0739891
2021-12-10	07:18:42	-0.099	0.014	1.029	1.426	-0.649	-1.249	1.034	0.0728616		2021-12-10	07:18:59	0.158	-0.001	1.038	1.214	-0.746	-0.234	1.05	0.0739891
2021-12-10	07:18:42	-0.099	0.014	1.029	1.426	-0.649	-1.249	1.034	0.0728616		2021-12-10	07:18:59	0.158	-0.001	1.038	1.214	-0.746	-0.234	1.05	0.0739891
2021-12-10	07:18:42	-0.097	0.015	1.027	1.266	-0.735	-1.205	1.031	0.0726502		2021-12-10	07:18:59	0.158	0	1.035	1.198	-0.771	-0.209	1.047	0.0737777
2021-12-10	07:18:42	-0.097	0.015	1.027	1.266	-0.735	-1.205	1.031	0.0726502		2021-12-10	07:18:59	0.158	0	1.035	1.198	-0.771	-0.209	1.047	0.0737777
2021-12-10	07:18:42	-0.097	0.015	1.027	1.266	-0.735	-1.205	1.031	0.0726502		2021-12-10	07:18:59	0.158	0	1.035	1.198	-0.771	-0.209	1.047	0.0737777
2021-12-10	07:18:42	-0.097	0.015	1.027	1.266	-0.735	-1.205	1.031	0.0726502		2021-12-10	07:18:59	0.158	0	1.035	1.198	-0.771	-0.209	1.047	0.0737777
2021-12-10	07:18:42	-0.097	0.015	1.027	1.266	-0.735	-1.205	1.031	0.0726502		2021-12-10	07:18:59	0.158	0	1.035	1.198	-0.771	-0.209	1.047	0.0737777
2021-12-10	07:18:43	-0.098	0.014	1.021	1.274	-0.889	-1.198	1.026	0.0722979		2021-12-10	07:18:59	0.161	0.001	1.034	1.174	-0.837	-0.251	1.046	0.0737072
2021-12-10	07:18:43	-0.098	0.014	1.021	1.274	-0.889	-1.198	1.026	0.0722979		2021-12-10	07:19:00	0.161	0.001	1.034	1.174	-0.837	-0.251	1.046	0.0737072
2021-12-10	07:18:43	-0.098	0.014	1.021	1.274	-0.889	-1.198	1.026	0.0722979		2021-12-10	07:19:00	0.161	0.001	1.034	1.174	-0.837	-0.251	1.046	0.0737072
2021-12-10	07:18:43	-0.098	0.014	1.021	1.274	-0.889	-1.198	1.026	0.0722979		2021-12-10	07:19:00	0.161	0.001	1.034	1.174	-0.837	-0.251	1.046	0.0737072
2021-12-10	07:18:43	-0.098	0.014	1.021	1.274	-0.889	-1.198	1.026	0.0722979		2021-12-10	07:19:00	0.161	0.001	1.034	1.174	-0.837	-0.251	1.046	0.0737072
2021-12-10	07:18:43	-0.093	0.016	0.995	1.403	-1.017	-1.15	1	0.0704658		2021-12-10	07:19:00	0.158	-0.001	1.038	1.16	-0.776	-0.311	1.05	0.0739891
2021-12-10	07:18:43	-0.093	0.016	0.995	1.403	-1.017	-1.15	1	0.0704658		2021-12-10	07:19:00	0.158	-0.001	1.038	1.16	-0.776	-0.311	1.05	0.0739891
2021-12-10	07:18:43	-0.093	0.016	0.995	1.403	-1.017	-1.15	1	0.0704658		2021-12-10	07:19:00	0.158	-0.001	1.038	1.16	-0.776	-0.311	1.05	0.0739891
2021-12-10	07:18:43	-0.093	0.016	0.995	1.403	-1.017	-1.15	1	0.0704658		2021-12-10	07:19:00	0.158	-0.001	1.038	1.16	-0.776	-0.311	1.05	0.0739891
2021-12-10	07:18:43	-0.093	0.016	0.995	1.403	-1.017	-1.15	1	0.0704658		2021-12-10	07:19:00	0.158	-0.001	1.038	1.16	-0.776	-0.311	1.05	0.0739891
2021-12-10	07:18:44	-0.093	0.014	0.967	1.163	-1.029	-1.291	0.971	0.0684223		2021-12-10	07:19:00	0.156	0	1.035	1.254	-0.793	-0.296	1.047	0.0737777
2021-12-10	07:18:44	-0.093	0.014	0.967	1.163	-1.029	-1.291	0.971	0.0684223		2021-12-10	07:19:01	0.156	0	1.035	1.254	-0.793	-0.296	1.047	0.0737777
2021-12-10	07:18:44	-0.093	0.014	0.967	1.163	-1.029	-1.291	0.971	0.0684223		2021-12-10	07:19:01	0.156	0	1.035	1.254	-0.793	-0.296	1.047	0.0737777
2021-12-10	07:18:44	-0.093	0.014	0.967	1.163	-1.029	-1.291	0.971	0.0684223		2021-12-10	07:19:01	0.156	0	1.035	1.254	-0.793	-0.296	1.047	0.0737777
2021-12-10	07:18:44	-0.093	0.014	0.967	1.163	-1.029	-1.291	0.971	0.0684223		2021-12-10	07:19:01	0.156	0	1.035	1.254	-0.793	-0.296	1.047	0.0737777
2021-12-10	07:18:44	-0.091	0.012	0.96	1.324	-0.951	-1.202	0.964	0.067929		2021-12-10	07:19:01	0.152	0.001	1.035	1.175	-0.831	-0.266	1.046	0.0737072
2021-12-10	07:18:44	-0.091	0.012	0.96	1.324	-0.951	-1.202	0.964	0.067929		2021-12-10	07:19:01	0.152	0.001	1.035	1.175	-0.831	-0.266	1.046	0.0737072
2021-12-10	07:18:44	-0.091	0.012	0.96	1.324	-0.951	-1.202	0.964	0.067929		2021-12-10	07:19:01	0.152	0.001	1.035	1.175	-0.831	-0.266	1.046	0.0737072
2021-12-10	07:18:44	-0.091	0.012	0.96	1.324	-0.951	-1.202	0.964	0.067929		2021-12-10	07:19:01	0.152	0.001	1.035	1.175	-0.831	-0.266	1.046	0.0737072
2021-12-10	07:18:45	-0.091	0.012	0.96	1.324	-0.951	-1.202	0.964	0.067929		2021-12-10	07:19:01	0.152	0.001	1.035	1.175	-0.831	-0.266	1.046	0.0737072
2021-12-10	07:18:45	-0.091	0.017	0.969	1.367	-0.814	-1.133	0.973	0.0685632		2021-12-10	07:19:01	0.156	-0.003	1.04	1.156	-0.762	-0.278	1.051	0.0740595
2021-12-10	07:18:45	-0.091	0.017	0.969	1.367	-0.814	-1.133	0.973	0.0685632		2021-12-10	07:19:02	0.156	-0.003	1.04	1.156	-0.762	-0.278	1.051	0.0740595
2021-12-10	07:18:45	-0.091	0.017	0.969	1.367	-0.814	-1.133	0.973	0.0685632		2021-12-10	07:19:02	0.156	-0.003	1.04	1.156	-0.762	-0.278	1.051	0.0740595
2021-12-10	07:18:45	-0.091	0.017	0.969	1.367	-0.814	-1.133	0.973	0.0685632		2021-12-10	07:19:02	0.156	-0.003	1.04	1.156	-0.762	-0.278	1.051	0.0740595
2021-12-10	07:18:45	-0.091	0.017	0.969	1.367	-0.814	-1.133	0.973	0.0685632		2021-12-10	07:19:02	0.156	-0.003	1.04	1.156	-0.762	-0.278	1.051	0.0740595
2021-12-10	07:18:45	-0.092	0.015	0.979	1.267	-0.765	-1.076	0.983	0.0692679		2021-12-10	07:19:02	0.147	0.001	1.038	1.382	-0.774	-0.316	1.049	0.0739186
2021-12-10	07:18:45	-0.092	0.015	0.979	1.267	-0.765	-1.076	0.983	0.0692679		2021-12-10	07:19:02	0.147	0.001	1.038	1.382	-0.774	-0.316	1.049	0.0739186
2021-12-10	07:18:45	-0.092	0.015	0.979	1.267	-0.765	-1.076	0.983	0.0692679		2021-12-10	07:19:02	0.147	0.001	1.038	1.382	-0.774	-0.316	1.049	0.0739186
2021-12-10	07:18:45	-0.092	0.015	0.979	1.267	-0.765	-1.076	0.983	0.0692679		2021-12-10	07:19:02	0.147	0.001	1.038	1.382	-0.774	-0.316	1.049	0.0739186
2021-12-10	07:18:46	-0.092	0.015	0.979	1.267	-0.765	-1.076	0.983	0.0692679		2021-12-10	07:19:02	0.147	0.001	1.038	1.382	-0.774	-0.316	1.049	0.0739186
2021-12-10	07:18:46	-0.092	0.008	0.991	1.289	-0.702	-1.119	0.995	0.0701135		2021-12-10	07:19:02	0.145	-0.001	1.032	1.259	-0.786	-0.258	1.042	0.0734254
2021-12-10	07:18:46	-0.092	0.008	0.991	1.289	-0.702	-1.119	0.995	0.0701135		2021-12-10	07:19:03	0.145	-0.001	1.032	1.259	-0.786	-0.258	1.042	0.0734254
2021-12-10	07:18:46	-0.092	0.008	0.991	1.289	-0.702	-1.119	0.995	0.0701135		2021-12-10	07:19:03	0.145	-0.001	1.032	1.259	-0.786	-0.258	1.042	0.0734254
2021-12-10	07:18:46	-0.092	0.008	0.991	1.289	-0.702	-1.119	0.995	0.0701135		2021-12-10	07:19:03	0.145	-0.001	1.032	1.259	-0.786	-0.258	1.042	0.0734254
2021-12-10	07:18:46	-0.092	0.008	0.991	1.289	-0.702	-1.119	0.995	0.0701135		2021-12-10	07:19:03	0.145	-0.001	1.032	1.259	-0.786	-0.258	1.042	0.0734254
2021-12-10	07:18:46	-0.093	0.01	1.005	1.375	-0.7	-1.13	1.01	0.0711704		2021-12-10	07:19:03	0.143	0.004	1.036	1.269	-0.759	-0.376	1.046	0.0737072
2021-12-10	07:18:46	-0.093	0.01	1.005	1.375	-0.7	-1.13	1.01	0.0711704		2021-12-10	07:19:03	0.143	0.004	1.036	1.269	-0.759	-0.376	1.046	0.0737072
2021-12-10	07:18:46	-0.093	0.01	1.005	1.375	-0.7	-1.13	1.01	0.0711704		2021-12-10	07:19:03	0.143	0.004	1.036	1.269	-0.759	-0.376	1.046	0.0737072
2021-12-10	07:18:46	-0.093	0.01	1.005	1.375	-0.7	-1.13	1.01	0.0711704		2021-12-10	07:19:03	0.143	0.004	1.036	1.269	-0.759	-0.376	1.046	0.0737072
2021-12-10	07:18:47	-0.093	0.01	1.005	1.375	-0.7	-1.13	1.01	0.0711704		2021-12-10	07:19:03	0.143	0.004	1.036	1.269	-0.759	-0.376	1.046	0.0737072
2021-12-10	07:18:47	-0.095	0.012	1.007	1.508	-0.795	-1.149	1.012	0.0713114		2021-12-10	07:19:03	0.143	0.001	1.044	1.278	-0.804	-0.379	1.054	0.0742709
2021-12-10	07:18:47	-0.095	0.012	1.007	1.508	-0.795	-1.149	1.012	0.0713114		2021-12-10	07:19:04	0.143	0.001	1.044	1.278	-0.804	-0.379	1.054	0.0742709
2021-12-10	07:18:47	-0.095	0.012	1.007	1.508	-0.795	-1.149	1.012	0.0713114		2021-12-10	07:19:04	0.143	0.001	1.044	1.278	-0.804	-0.379	1.054	0.0742709
2021-12-10	07:18:47	-0.095	0.012	1.007	1.508	-0.795	-1.149	1.012	0.0713114		2021-12-10	07:19:04	0.143	0.001	1.044	1.278	-0.804	-0.379	1.054	0.0742709
2021-12-10	07:18:47	-0.095	0.012	1.007	1.508	-0.795	-1.149	1.012	0.0713114		2021-12-10	07:19:04	0.143	0.001	1.044	1.278	-0.804	-0.379	1.054	0.0742709
2021-12-10	07:18:47	-0.094	0.012	1.003	1.487	-0.84	-1.124	1.008	0.0710295		2021-12-10	07:19:04	0.145	0.002	1.043	1.257	-0.813	-0.319	1.053	0.0742005
2021-12-10	07:18:47	-0.094	0.012	1.003	1.487	-0.84	-1.124	1.008	0.0710295		2021-12-10	07:19:04	0.145	0.002	1.043	1.257	-0.813	-0.319	1.053	0.0742005
2021-12-10	07:18:47	-0.094	0.012	1.003	1.487	-0.84	-1.124	1.008	0.0710295		2021-12-10	07:19:04	0.145	0.002	1.043	1.257	-0.813	-0.319	1.053	0.0742005
2021-12-10	07:18:47	-0.094	0.012	1.003	1.487	-0.84	-1.124	1.008	0.0710295		2021-12-10	07:19:04	0.145	0.002	1.043	1.257	-0.813	-0.319	1.053	0.0742005
2021-12-10	07:18:48	-0.094	0.012	1.003	1.487	-0.84	-1.124	1.008	0.0710295		2021-12-10	07:19:04	0.145	0.002	1.043	1.257	-0.813	-0.319	1.053	0.0742005
2021-12-10	07:18:48	-0.092	0.011	0.978	1.466	-0.985	-1.125	0.982	0.0691974		2021-12-10	07:19:04	0.142	0	1.037	1.242	-0.85	-0.343	1.046	0.0737072
2021-12-10	07:18:48	-0.092	0.011	0.978	1.466	-0.985	-1.125	0.982	0.0691974		2021-12-10	07:19:05	0.142	0	1.037	1.242	-0.85	-0.343	1.046	0.0737072
2021-12-10	07:18:48	-0.092	0.011	0.978	1.466	-0.985	-1.125	0.982	0.0691974		2021-12-10	07:19:05	0.142	0	1.037	1.242	-0.85	-0.343	1.046	0.0737072
2021-12-10	07:18:48	-0.092	0.011	0.978	1.466	-0.985	-1.125	0.982	0.0691974		2021-12-10	07:19:05	0.142	0	1.037	1.242	-0.85	-0.343	1.046	0.0737072
2021-12-10	07:18:48	-0.092	0.011	0.978	1.466	-0.985	-1.125	0.982	0.0691974		2021-12-10	07:19:05	0.142	0	1.037	1.242	-0.85	-0.343	1.046	0.0737072
2021-12-10	07:18:48	-0.091	0.011	0.946	1.563	-0.974	-1.12	0.951	0.067013		2021-12-10	07:19:05	0.14	0.002	1.04	1.287	-0.834	-0.403	1.049	0.0739186
2021-12-10	07:18:48	-0.091	0.011	0.946	1.563	-0.974	-1.12	0.951	0.067013		2021-12-10	07:19:05	0.14	0.002	1.04	1.287	-0.834	-0.403	1.049	0.0739186
2021-12-10	07:18:48	-0.091	0.011	0.946	1.563	-0.974	-1.12	0.951	0.067013		2021-12-10	07:19:05	0.14	0.002	1.04	1.287	-0.834	-0.403	1.049	0.0739186
2021-12-10	07:18:49	-0.091	0.011	0.946	1.563	-0.974	-1.12	0.951	0.067013		2021-12-10	07:19:05	0.14	0.002	1.04	1.287	-0.834	-0.403	1.049	0.0739186
2021-12-10	07:18:49	-0.091	0.011	0.946	1.563	-0.974	-1.12	0.951	0.067013		2021-12-10	07:19:05	0.14	0.002	1.04	1.287	-0.834	-0.403	1.049	0.0739186
2021-12-10	07:18:49	-0.09	0.007	0.934	1.617	-0.774	-1.209	0.938	0.0660969		2021-12-10	07:19:05	0.137	0.003	1.041	1.234	-0.808	-0.402	1.05	0.0739891
2021-12-10	07:18:49	-0.09	0.007	0.934	1.617	-0.774	-1.209	0.938	0.0660969		2021-12-10	07:19:06	0.137	0.003	1.041	1.234	-0.808	-0.402	1.05	0.0739891
2021-12-10	07:18:49	-0.09	0.007	0.934	1.617	-0.774	-1.209	0.938	0.0660969		2021-12-10	07:19:06	0.137	0.003	1.041	1.234	-0.808	-0.402	1.05	0.0739891
2021-12-10	07:18:49	-0.09	0.007	0.934	1.617	-0.774	-1.209	0.938	0.0660969		2021-12-10	07:19:06	0.137	0.003	1.041	1.234	-0.808	-0.402	1.05	0.0739891
2021-12-10	07:18:49	-0.09	0.007	0.934	1.617	-0.774	-1.209	0.938	0.0660969		2021-12-10	07:19:06	0.137	0.003	1.041	1.234	-0.808	-0.402	1.05	0.0739891
2021-12-10	07:18:49	-0.09	0.013	0.949	1.556	-0.775	-1.211	0.953	0.0671539		2021-12-10	07:19:06	0.138	0.002	1.041	1.152	-0.795	-0.342	1.05	0.0739891
2021-12-10	07:18:49	-0.09	0.013	0.949	1.556	-0.775	-1.211	0.953	0.0671539		2021-12-10	07:19:06	0.138	0.002	1.041	1.152	-0.795	-0.342	1.05	0.0739891
2021-12-10	07:18:49	-0.09	0.013	0.949	1.556	-0.775	-1.211	0.953	0.0671539		2021-12-10	07:19:06	0.138	0.002	1.041	1.152	-0.795	-0.342	1.05	0.0739891
2021-12-10	07:18:50	-0.09	0.013	0.949	1.556	-0.775	-1.211	0.953	0.0671539		2021-12-10	07:19:06	0.138	0.002	1.041	1.152	-0.795	-0.342	1.05	0.0739891
2021-12-10	07:18:50	-0.09	0.013	0.949	1.556	-0.775	-1.211	0.953	0.0671539		2021-12-10	07:19:06	0.138	0.002	1.041	1.152	-0.795	-0.342	1.05	0.0739891
2021-12-10	07:18:50	-0.09	0.013	0.966	1.513	-0.812	-1.209	0.97	0.0683518		2021-12-10	07:19:06	0.139	0.001	1.042	1.106	-0.789	-0.392	1.052	0.07413
2021-12-10	07:18:50	-0.09	0.013	0.966	1.513	-0.812	-1.209	0.97	0.0683518		2021-12-10	07:19:07	0.139	0.001	1.042	1.106	-0.789	-0.392	1.052	0.07413
2021-12-10	07:18:50	-0.09	0.013	0.966	1.513	-0.812	-1.209	0.97	0.0683518		2021-12-10	07:19:07	0.139	0.001	1.042	1.106	-0.789	-0.392	1.052	0.07413
2021-12-10	07:18:50	-0.09	0.013	0.966	1.513	-0.812	-1.209	0.97	0.0683518		2021-12-10	07:19:07	0.139	0.001	1.042	1.106	-0.789	-0.392	1.052	0.07413
2021-12-10	07:18:50	-0.09	0.013	0.966	1.513	-0.812	-1.209	0.97	0.0683518		2021-12-10	07:19:07	0.139	0.001	1.042	1.106	-0.789	-0.392	1.052	0.07413
2021-12-10	07:18:50	-0.096	0.011	0.975	1.437	-0.776	-1.118	0.98	0.0690565		2021-12-10	07:19:07	0.138	0	1.042	1.162	-0.824	-0.3	1.051	0.0740595
2021-12-10	07:18:50	-0.096	0.011	0.975	1.437	-0.776	-1.118	0.98	0.0690565		2021-12-10	07:19:07	0.138	0	1.042	1.162	-0.824	-0.3	1.051	0.0740595
2021-12-10	07:18:50	-0.096	0.011	0.975	1.437	-0.776	-1.118	0.98	0.0690565		2021-12-10	07:19:07	0.138	0	1.042	1.162	-0.824	-0.3	1.051	0.0740595
2021-12-10	07:18:51	-0.096	0.011	0.975	1.437	-0.776	-1.118	0.98	0.0690565		2021-12-10	07:19:07	0.138	0	1.042	1.162	-0.824	-0.3	1.051	0.0740595
2021-12-10	07:18:51	-0.096	0.011	0.975	1.437	-0.776	-1.118	0.98	0.0690565		2021-12-10	07:19:07	0.138	0	1.042	1.162	-0.824	-0.3	1.051	0.0740595
2021-12-10	07:18:51	-0.093	0.008	0.988	1.11	-0.939	-1.227	0.992	0.0699021		2021-12-10	07:19:07	0.135	0.002	1.04	1.116	-0.789	-0.39	1.048	0.0738481
2021-12-10	07:18:51	-0.093	0.008	0.988	1.11	-0.939	-1.227	0.992	0.0699021		2021-12-10	07:19:08	0.135	0.002	1.04	1.116	-0.789	-0.39	1.048	0.0738481
2021-12-10	07:18:51	-0.093	0.008	0.988	1.11	-0.939	-1.227	0.992	0.0699021		2021-12-10	07:19:08	0.135	0.002	1.04	1.116	-0.789	-0.39	1.048	0.0738481
2021-12-10	07:18:51	-0.093	0.008	0.988	1.11	-0.939	-1.227	0.992	0.0699021		2021-12-10	07:19:08	0.135	0.002	1.04	1.116	-0.789	-0.39	1.048	0.0738481
2021-12-10	07:18:51	-0.093	0.008	0.988	1.11	-0.939	-1.227	0.992	0.0699021		2021-12-10	07:19:08	0.135	0.002	1.04	1.116	-0.789	-0.39	1.048	0.0738481
2021-12-10	07:18:51	-0.095	0.01	1.01	1.648	-0.587	-1.163	1.014	0.0714523		2021-12-10	07:19:08	0.134	0.004	1.04	1.185	-0.781	-0.389	1.048	0.0738481
2021-12-10	07:18:51	-0.095	0.01	1.01	1.648	-0.587	-1.163	1.014	0.0714523		2021-12-10	07:19:08	0.134	0.004	1.04	1.185	-0.781	-0.389	1.048	0.0738481
2021-12-10	07:18:51	-0.095	0.01	1.01	1.648	-0.587	-1.163	1.014	0.0714523		2021-12-10	07:19:08	0.134	0.004	1.04	1.185	-0.781	-0.389	1.048	0.0738481
2021-12-10	07:18:52	-0.095	0.01	1.01	1.648	-0.587	-1.163	1.014	0.0714523		2021-12-10	07:19:08	0.134	0.004	1.04	1.185	-0.781	-0.389	1.048	0.0738481
2021-12-10	07:18:52	-0.095	0.01	1.01	1.648	-0.587	-1.163	1.014	0.0714523		2021-12-10	07:19:08	0.134	0.004	1.04	1.185	-0.781	-0.389	1.048	0.0738481
2021-12-10	07:18:52	-0.095	0.009	1.007	1.139	-0.624	-1.183	1.011	0.0712409		2021-12-10	07:19:08	0.134	0.003	1.04	1.124	-0.781	-0.344	1.049	0.0739186
2021-12-10	07:18:52	-0.095	0.009	1.007	1.139	-0.624	-1.183	1.011	0.0712409		2021-12-10	07:19:09	0.134	0.003	1.04	1.124	-0.781	-0.344	1.049	0.0739186
2021-12-10	07:18:52	-0.095	0.009	1.007	1.139	-0.624	-1.183	1.011	0.0712409		2021-12-10	07:19:09	0.134	0.003	1.04	1.124	-0.781	-0.344	1.049	0.0739186
2021-12-10	07:18:52	-0.095	0.009	1.007	1.139	-0.624	-1.183	1.011	0.0712409		2021-12-10	07:19:09	0.134	0.003	1.04	1.124	-0.781	-0.344	1.049	0.0739186
2021-12-10	07:18:52	-0.095	0.009	1.007	1.139	-0.624	-1.183	1.011	0.0712409		2021-12-10	07:19:09	0.134	0.003	1.04	1.124	-0.781	-0.344	1.049	0.0739186
2021-12-10	07:18:52	-0.098	0.006	1.014	1.129	-0.587	-1.264	1.018	0.0717342		2021-12-10	07:19:09	0.13	0.005	1.041	1.084	-0.837	-0.306	1.049	0.0739186
2021-12-10	07:18:52	-0.098	0.006	1.014	1.129	-0.587	-1.264	1.018	0.0717342		2021-12-10	07:19:09	0.13	0.005	1.041	1.084	-0.837	-0.306	1.049	0.0739186
2021-12-10	07:18:53	-0.098	0.006	1.014	1.129	-0.587	-1.264	1.018	0.0717342		2021-12-10	07:19:09	0.13	0.005	1.041	1.084	-0.837	-0.306	1.049	0.0739186
2021-12-10	07:18:53	-0.098	0.006	1.014	1.129	-0.587	-1.264	1.018	0.0717342		2021-12-10	07:19:09	0.13	0.005	1.041	1.084	-0.837	-0.306	1.049	0.0739186
2021-12-10	07:18:53	-0.098	0.006	1.014	1.129	-0.587	-1.264	1.018	0.0717342		2021-12-10	07:19:09	0.13	0.005	1.041	1.084	-0.837	-0.306	1.049	0.0739186
2021-12-10	07:18:53	-0.099	0.009	1.018	1.253	-0.74	-1.254	1.023	0.0720865		2021-12-10	07:19:09	0.122	-0.002	1.043	1.035	-0.793	-0.402	1.051	0.0740595
2021-12-10	07:18:53	-0.099	0.009	1.018	1.253	-0.74	-1.254	1.023	0.0720865		2021-12-10	07:19:10	0.122	-0.002	1.043	1.035	-0.793	-0.402	1.051	0.0740595
2021-12-10	07:18:53	-0.099	0.009	1.018	1.253	-0.74	-1.254	1.023	0.0720865		2021-12-10	07:19:10	0.122	-0.002	1.043	1.035	-0.793	-0.402	1.051	0.0740595
2021-12-10	07:18:53	-0.099	0.009	1.018	1.253	-0.74	-1.254	1.023	0.0720865		2021-12-10	07:19:10	0.122	-0.002	1.043	1.035	-0.793	-0.402	1.051	0.0740595
2021-12-10	07:18:53	-0.099	0.009	1.018	1.253	-0.74	-1.254	1.023	0.0720865		2021-12-10	07:19:10	0.122	-0.002	1.043	1.035	-0.793	-0.402	1.051	0.0740595
2021-12-10	07:18:53	-0.101	0.01	1.02	1.379	-0.752	-1.192	1.025	0.0722274		2021-12-10	07:19:10	0.127	0	1.04	1.232	-0.808	-0.394	1.047	0.0737777
2021-12-10	07:18:53	-0.101	0.01	1.02	1.379	-0.752	-1.192	1.025	0.0722274		2021-12-10	07:19:10	0.127	0	1.04	1.232	-0.808	-0.394	1.047	0.0737777
2021-12-10	07:18:54	-0.101	0.01	1.02	1.379	-0.752	-1.192	1.025	0.0722274		2021-12-10	07:19:10	0.127	0	1.04	1.232	-0.808	-0.394	1.047	0.0737777
2021-12-10	07:18:54	-0.101	0.01	1.02	1.379	-0.752	-1.192	1.025	0.0722274		2021-12-10	07:19:10	0.127	0	1.04	1.232	-0.808	-0.394	1.047	0.0737777
2021-12-10	07:18:54	-0.101	0.01	1.02	1.379	-0.752	-1.192	1.025	0.0722274		2021-12-10	07:19:10	0.127	0	1.04	1.232	-0.808	-0.394	1.047	0.0737777
2021-12-10	07:18:54	-0.1	0.01	1.019	1.292	-0.7	-1.188	1.024	0.072157		2021-12-10	07:19:10	0.128	0.001	1.042	1.231	-0.785	-0.369	1.05	0.0739891
2021-12-10	07:18:54	-0.1	0.01	1.019	1.292	-0.7	-1.188	1.024	0.072157		2021-12-10	07:19:11	0.128	0.001	1.042	1.231	-0.785	-0.369	1.05	0.0739891
2021-12-10	07:18:54	-0.1	0.01	1.019	1.292	-0.7	-1.188	1.024	0.072157		2021-12-10	07:19:11	0.128	0.001	1.042	1.231	-0.785	-0.369	1.05	0.0739891
2021-12-10	07:18:54	-0.1	0.01	1.019	1.292	-0.7	-1.188	1.024	0.072157		2021-12-10	07:19:11	0.128	0.001	1.042	1.231	-0.785	-0.369	1.05	0.0739891
2021-12-10	07:18:54	-0.1	0.01	1.019	1.292	-0.7	-1.188	1.024	0.072157		2021-12-10	07:19:11	0.128	0.001	1.042	1.231	-0.785	-0.369	1.05	0.0739891
2021-12-10	07:18:54	-0.099	0.009	1.029	1.298	-0.657	-1.246	1.034	0.0728616		2021-12-10	07:19:11	0.132	0	1.041	1.16	-0.784	-0.379	1.05	0.0739891
2021-12-10	07:18:54	-0.099	0.009	1.029	1.298	-0.657	-1.246	1.034	0.0728616		2021-12-10	07:19:11	0.132	0	1.041	1.16	-0.784	-0.379	1.05	0.0739891
2021-12-10	07:18:55	-0.099	0.009	1.029	1.298	-0.657	-1.246	1.034	0.0728616		2021-12-10	07:19:11	0.132	0	1.041	1.16	-0.784	-0.379	1.05	0.0739891
2021-12-10	07:18:55	-0.099	0.009	1.029	1.298	-0.657	-1.246	1.034	0.0728616		2021-12-10	07:19:11	0.132	0	1.041	1.16	-0.784	-0.379	1.05	0.0739891
2021-12-10	07:18:55	-0.099	0.009	1.029	1.298	-0.657	-1.246	1.034	0.0728616		2021-12-10	07:19:11	0.132	0	1.041	1.16	-0.784	-0.379	1.05	0.0739891
2021-12-10	07:18:55	-0.097	0.01	1.027	1.349	-0.683	-1.183	1.031	0.0726502		2021-12-10	07:19:11	0.126	0.002	1.043	1.041	-0.844	-0.336	1.05	0.0739891
2021-12-10	07:18:55	-0.097	0.01	1.027	1.349	-0.683	-1.183	1.031	0.0726502		2021-12-10	07:19:12	0.126	0.002	1.043	1.041	-0.844	-0.336	1.05	0.0739891
2021-12-10	07:18:55	-0.097	0.01	1.027	1.349	-0.683	-1.183	1.031	0.0726502		2021-12-10	07:19:12	0.126	0.002	1.043	1.041	-0.844	-0.336	1.05	0.0739891
2021-12-10	07:18:55	-0.097	0.01	1.027	1.349	-0.683	-1.183	1.031	0.0726502		2021-12-10	07:19:12	0.126	0.002	1.043	1.041	-0.844	-0.336	1.05	0.0739891
2021-12-10	07:18:55	-0.097	0.01	1.027	1.349	-0.683	-1.183	1.031	0.0726502		2021-12-10	07:19:12	0.126	0.002	1.043	1.041	-0.844	-0.336	1.05	0.0739891
2021-12-10	07:18:55	-0.101	0.01	1.03	1.366	-0.695	-1.234	1.035	0.0729321		2021-12-10	07:19:12	0.125	0.003	1.043	1.048	-0.835	-0.359	1.05	0.0739891
2021-12-10	07:18:56	-0.101	0.01	1.03	1.366	-0.695	-1.234	1.035	0.0729321		2021-12-10	07:19:12	0.125	0.003	1.043	1.048	-0.835	-0.359	1.05	0.0739891
2021-12-10	07:18:56	-0.101	0.01	1.03	1.366	-0.695	-1.234	1.035	0.0729321		2021-12-10	07:19:12	0.125	0.003	1.043	1.048	-0.835	-0.359	1.05	0.0739891
2021-12-10	07:18:56	-0.101	0.01	1.03	1.366	-0.695	-1.234	1.035	0.0729321		2021-12-10	07:19:12	0.125	0.003	1.043	1.048	-0.835	-0.359	1.05	0.0739891
2021-12-10	07:18:56	-0.101	0.01	1.03	1.366	-0.695	-1.234	1.035	0.0729321		2021-12-10	07:19:12	0.125	0.003	1.043	1.048	-0.835	-0.359	1.05	0.0739891
2021-12-10	07:18:56	-0.099	0.012	1.036	1.363	-0.66	-1.14	1.04	0.0732844		2021-12-10	07:19:13	0.125	0	1.044	1.104	-0.826	-0.469	1.052	0.07413
2021-12-10	07:18:56	-0.099	0.012	1.036	1.363	-0.66	-1.14	1.04	0.0732844		2021-12-10	07:19:13	0.125	0	1.044	1.104	-0.826	-0.469	1.052	0.07413
2021-12-10	07:18:56	-0.099	0.012	1.036	1.363	-0.66	-1.14	1.04	0.0732844		2021-12-10	07:19:13	0.125	0	1.044	1.104	-0.826	-0.469	1.052	0.07413
2021-12-10	07:18:56	-0.099	0.012	1.036	1.363	-0.66	-1.14	1.04	0.0732844		2021-12-10	07:19:13	0.125	0	1.044	1.104	-0.826	-0.469	1.052	0.07413
2021-12-10	07:18:56	-0.099	0.012	1.036	1.363	-0.66	-1.14	1.04	0.0732844		2021-12-10	07:19:13	0.125	0	1.044	1.104	-0.826	-0.469	1.052	0.07413
2021-12-10	07:18:56	-0.098	0.009	1.032	1.36	-0.761	-1.179	1.037	0.073073		2021-12-10	07:19:13	0.124	0	1.046	1.035	-0.77	-0.315	1.054	0.0742709
2021-12-10	07:18:57	-0.098	0.009	1.032	1.36	-0.761	-1.179	1.037	0.073073		2021-12-10	07:19:13	0.124	0	1.046	1.035	-0.77	-0.315	1.054	0.0742709
2021-12-10	07:18:57	-0.098	0.009	1.032	1.36	-0.761	-1.179	1.037	0.073073		2021-12-10	07:19:13	0.124	0	1.046	1.035	-0.77	-0.315	1.054	0.0742709
2021-12-10	07:18:57	-0.098	0.009	1.032	1.36	-0.761	-1.179	1.037	0.073073		2021-12-10	07:19:13	0.124	0	1.046	1.035	-0.77	-0.315	1.054	0.0742709
2021-12-10	07:18:57	-0.098	0.009	1.032	1.36	-0.761	-1.179	1.037	0.073073		2021-12-10	07:19:13	0.124	0	1.046	1.035	-0.77	-0.315	1.054	0.0742709
2021-12-10	07:18:57	-0.102	0.012	1.028	1.406	-0.756	-1.149	1.033	0.0727912		2021-12-10	07:19:14	0.125	0	1.035	1.001	-0.775	-0.429	1.043	0.0734958
2021-12-10	07:18:57	-0.102	0.012	1.028	1.406	-0.756	-1.149	1.033	0.0727912		2021-12-10	07:19:14	0.125	0	1.035	1.001	-0.775	-0.429	1.043	0.0734958
2021-12-10	07:18:57	-0.102	0.012	1.028	1.406	-0.756	-1.149	1.033	0.0727912		2021-12-10	07:19:14	0.125	0	1.035	1.001	-0.775	-0.429	1.043	0.0734958
2021-12-10	07:18:57	-0.102	0.012	1.028	1.406	-0.756	-1.149	1.033	0.0727912		2021-12-10	07:19:14	0.125	0	1.035	1.001	-0.775	-0.429	1.043	0.0734958
2021-12-10	07:18:57	-0.102	0.012	1.028	1.406	-0.756	-1.149	1.033	0.0727912		2021-12-10	07:19:14	0.125	0	1.035	1.001	-0.775	-0.429	1.043	0.0734958
2021-12-10	07:18:57	-0.098	0.009	1.036	1.472	-0.608	-1.169	1.04	0.0732844		2021-12-10	07:19:14	0.129	0.002	1.041	1.004	-0.795	-0.32	1.049	0.0739186
2021-12-10	07:18:58	-0.098	0.009	1.036	1.472	-0.608	-1.169	1.04	0.0732844		2021-12-10	07:19:14	0.129	0.002	1.041	1.004	-0.795	-0.32	1.049	0.0739186
2021-12-10	07:18:58	-0.098	0.009	1.036	1.472	-0.608	-1.169	1.04	0.0732844		2021-12-10	07:19:14	0.129	0.002	1.041	1.004	-0.795	-0.32	1.049	0.0739186
2021-12-10	07:18:58	-0.098	0.009	1.036	1.472	-0.608	-1.169	1.04	0.0732844		2021-12-10	07:19:14	0.129	0.002	1.041	1.004	-0.795	-0.32	1.049	0.0739186
2021-12-10	07:18:58	-0.098	0.009	1.036	1.472	-0.608	-1.169	1.04	0.0732844		2021-12-10	07:19:14	0.129	0.002	1.041	1.004	-0.795	-0.32	1.049	0.0739186
2021-12-10	07:18:58	-0.099	0.013	1.032	1.358	-0.578	-1.173	1.037	0.073073		2021-12-10	07:19:15	0.123	-0.003	1.047	1.017	-0.815	-0.363	1.055	0.0743414
2021-12-10	07:18:58	-0.099	0.013	1.032	1.358	-0.578	-1.173	1.037	0.073073		2021-12-10	07:19:15	0.123	-0.003	1.047	1.017	-0.815	-0.363	1.055	0.0743414
2021-12-10	07:18:58	-0.099	0.013	1.032	1.358	-0.578	-1.173	1.037	0.073073		2021-12-10	07:19:15	0.123	-0.003	1.047	1.017	-0.815	-0.363	1.055	0.0743414
2021-12-10	07:18:58	-0.099	0.013	1.032	1.358	-0.578	-1.173	1.037	0.073073		2021-12-10	07:19:15	0.123	-0.003	1.047	1.017	-0.815	-0.363	1.055	0.0743414
2021-12-10	07:18:58	-0.099	0.013	1.032	1.358	-0.578	-1.173	1.037	0.073073		2021-12-10	07:19:15	0.123	-0.003	1.047	1.017	-0.815	-0.363	1.055	0.0743414
2021-12-10	07:18:58	-0.097	0.007	1.032	1.466	-0.76	-1.202	1.036	0.0730026		2021-12-10	07:19:15	0.127	-0.002	1.043	1.008	-0.759	-0.354	1.05	0.0739891
2021-12-10	07:18:59	-0.097	0.007	1.032	1.466	-0.76	-1.202	1.036	0.0730026		2021-12-10	07:19:15	0.127	-0.002	1.043	1.008	-0.759	-0.354	1.05	0.0739891
2021-12-10	07:18:59	-0.097	0.007	1.032	1.466	-0.76	-1.202	1.036	0.0730026		2021-12-10	07:19:15	0.127	-0.002	1.043	1.008	-0.759	-0.354	1.05	0.0739891
2021-12-10	07:18:59	-0.097	0.007	1.032	1.466	-0.76	-1.202	1.036	0.0730026		2021-12-10	07:19:15	0.127	-0.002	1.043	1.008	-0.759	-0.354	1.05	0.0739891
2021-12-10	07:18:59	-0.097	0.007	1.032	1.466	-0.76	-1.202	1.036	0.0730026		2021-12-10	07:19:15	0.127	-0.002	1.043	1.008	-0.759	-0.354	1.05	0.0739891
2021-12-10	07:18:59	-0.09	0.009	1.036	1.663	-0.922	-1.175	1.04	0.0732844		2021-12-10	07:19:16	0.123	0	1.04	1.053	-0.785	-0.344	1.048	0.0738481
2021-12-10	07:18:59	-0.09	0.009	1.036	1.663	-0.922	-1.175	1.04	0.0732844		2021-12-10	07:19:16	0.123	0	1.04	1.053	-0.785	-0.344	1.048	0.0738481
2021-12-10	07:18:59	-0.09	0.009	1.036	1.663	-0.922	-1.175	1.04	0.0732844		2021-12-10	07:19:16	0.123	0	1.04	1.053	-0.785	-0.344	1.048	0.0738481
2021-12-10	07:18:59	-0.09	0.009	1.036	1.663	-0.922	-1.175	1.04	0.0732844		2021-12-10	07:19:16	0.123	0	1.04	1.053	-0.785	-0.344	1.048	0.0738481
2021-12-10	07:18:59	-0.09	0.009	1.036	1.663	-0.922	-1.175	1.04	0.0732844		2021-12-10	07:19:16	0.123	0	1.04	1.053	-0.785	-0.344	1.048	0.0738481
2021-12-10	07:18:59	-0.088	0.013	1.033	1.561	-0.765	-1.24	1.037	0.073073		2021-12-10	07:19:16	0.13	0	1.04	0.959	-0.797	-0.369	1.048	0.0738481
2021-12-10	07:19:00	-0.088	0.013	1.033	1.561	-0.765	-1.24	1.037	0.073073		2021-12-10	07:19:16	0.13	0	1.04	0.959	-0.797	-0.369	1.048	0.0738481
2021-12-10	07:19:00	-0.088	0.013	1.033	1.561	-0.765	-1.24	1.037	0.073073		2021-12-10	07:19:16	0.13	0	1.04	0.959	-0.797	-0.369	1.048	0.0738481
2021-12-10	07:19:00	-0.088	0.013	1.033	1.561	-0.765	-1.24	1.037	0.073073		2021-12-10	07:19:16	0.13	0	1.04	0.959	-0.797	-0.369	1.048	0.0738481
2021-12-10	07:19:00	-0.088	0.013	1.033	1.561	-0.765	-1.24	1.037	0.073073		2021-12-10	07:19:17	0.13	0	1.04	0.959	-0.797	-0.369	1.048	0.0738481
2021-12-10	07:19:00	-0.087	0.014	1.031	1.317	-0.721	-1.248	1.035	0.0729321		2021-12-10	07:19:17	0.128	0	1.04	1.114	-0.776	-0.335	1.048	0.0738481
2021-12-10	07:19:00	-0.087	0.014	1.031	1.317	-0.721	-1.248	1.035	0.0729321		2021-12-10	07:19:17	0.128	0	1.04	1.114	-0.776	-0.335	1.048	0.0738481
2021-12-10	07:19:00	-0.087	0.014	1.031	1.317	-0.721	-1.248	1.035	0.0729321		2021-12-10	07:19:17	0.128	0	1.04	1.114	-0.776	-0.335	1.048	0.0738481
2021-12-10	07:19:00	-0.087	0.014	1.031	1.317	-0.721	-1.248	1.035	0.0729321		2021-12-10	07:19:17	0.128	0	1.04	1.114	-0.776	-0.335	1.048	0.0738481
2021-12-10	07:19:00	-0.087	0.014	1.031	1.317	-0.721	-1.248	1.035	0.0729321		2021-12-10	07:19:17	0.128	0	1.04	1.114	-0.776	-0.335	1.048	0.0738481
2021-12-10	07:19:00	-0.083	0.014	1.038	1.341	-0.666	-1.315	1.041	0.0733549		2021-12-10	07:19:17	0.123	-0.003	1.019	1.087	-0.546	-0.33	1.026	0.0722979
2021-12-10	07:19:01	-0.083	0.014	1.038	1.341	-0.666	-1.315	1.041	0.0733549		2021-12-10	07:19:17	0.123	-0.003	1.019	1.087	-0.546	-0.33	1.026	0.0722979
2021-12-10	07:19:01	-0.083	0.014	1.038	1.341	-0.666	-1.315	1.041	0.0733549		2021-12-10	07:19:17	0.123	-0.003	1.019	1.087	-0.546	-0.33	1.026	0.0722979
2021-12-10	07:19:01	-0.083	0.014	1.038	1.341	-0.666	-1.315	1.041	0.0733549		2021-12-10	07:19:17	0.123	-0.003	1.019	1.087	-0.546	-0.33	1.026	0.0722979
2021-12-10	07:19:01	-0.083	0.014	1.038	1.341	-0.666	-1.315	1.041	0.0733549		2021-12-10	07:19:18	0.123	-0.003	1.019	1.087	-0.546	-0.33	1.026	0.0722979
2021-12-10	07:19:01	-0.083	0.011	1.033	1.253	-0.81	-1.191	1.037	0.073073		2021-12-10	07:19:18	0.116	0	0.98	1.169	-0.385	-0.322	0.986	0.0694793
2021-12-10	07:19:01	-0.083	0.011	1.033	1.253	-0.81	-1.191	1.037	0.073073		2021-12-10	07:19:18	0.116	0	0.98	1.169	-0.385	-0.322	0.986	0.0694793
2021-12-10	07:19:01	-0.083	0.011	1.033	1.253	-0.81	-1.191	1.037	0.073073		2021-12-10	07:19:18	0.116	0	0.98	1.169	-0.385	-0.322	0.986	0.0694793
2021-12-10	07:19:01	-0.083	0.011	1.033	1.253	-0.81	-1.191	1.037	0.073073		2021-12-10	07:19:18	0.116	0	0.98	1.169	-0.385	-0.322	0.986	0.0694793
2021-12-10	07:19:01	-0.083	0.011	1.033	1.253	-0.81	-1.191	1.037	0.073073		2021-12-10	07:19:18	0.116	0	0.98	1.169	-0.385	-0.322	0.986	0.0694793
2021-12-10	07:19:02	-0.083	0.016	1.037	1.298	-0.718	-1.297	1.041	0.0733549		2021-12-10	07:19:18	0.109	0	0.949	1.086	-0.334	-0.391	0.955	0.0672948
2021-12-10	07:19:02	-0.083	0.016	1.037	1.298	-0.718	-1.297	1.041	0.0733549		2021-12-10	07:19:18	0.109	0	0.949	1.086	-0.334	-0.391	0.955	0.0672948
2021-12-10	07:19:02	-0.083	0.016	1.037	1.298	-0.718	-1.297	1.041	0.0733549		2021-12-10	07:19:18	0.109	0	0.949	1.086	-0.334	-0.391	0.955	0.0672948
2021-12-10	07:19:02	-0.083	0.016	1.037	1.298	-0.718	-1.297	1.041	0.0733549		2021-12-10	07:19:18	0.109	0	0.949	1.086	-0.334	-0.391	0.955	0.0672948
2021-12-10	07:19:02	-0.083	0.016	1.037	1.298	-0.718	-1.297	1.041	0.0733549		2021-12-10	07:19:19	0.109	0	0.949	1.086	-0.334	-0.391	0.955	0.0672948
2021-12-10	07:19:02	-0.082	0.016	1.033	1.32	-0.693	-1.22	1.037	0.073073		2021-12-10	07:19:19	0.112	0	0.921	1.183	-0.415	-0.394	0.928	0.0653923
2021-12-10	07:19:02	-0.082	0.016	1.033	1.32	-0.693	-1.22	1.037	0.073073		2021-12-10	07:19:19	0.112	0	0.921	1.183	-0.415	-0.394	0.928	0.0653923
2021-12-10	07:19:02	-0.082	0.016	1.033	1.32	-0.693	-1.22	1.037	0.073073		2021-12-10	07:19:19	0.112	0	0.921	1.183	-0.415	-0.394	0.928	0.0653923
2021-12-10	07:19:02	-0.082	0.016	1.033	1.32	-0.693	-1.22	1.037	0.073073		2021-12-10	07:19:19	0.112	0	0.921	1.183	-0.415	-0.394	0.928	0.0653923
2021-12-10	07:19:02	-0.082	0.016	1.033	1.32	-0.693	-1.22	1.037	0.073073		2021-12-10	07:19:19	0.112	0	0.921	1.183	-0.415	-0.394	0.928	0.0653923
2021-12-10	07:19:03	-0.082	0.014	1.034	1.335	-0.7	-1.285	1.037	0.073073		2021-12-10	07:19:19	0.113	0	0.941	1.079	-0.628	-0.365	0.948	0.0668016
2021-12-10	07:19:03	-0.082	0.014	1.034	1.335	-0.7	-1.285	1.037	0.073073		2021-12-10	07:19:19	0.113	0	0.941	1.079	-0.628	-0.365	0.948	0.0668016
2021-12-10	07:19:03	-0.082	0.014	1.034	1.335	-0.7	-1.285	1.037	0.073073		2021-12-10	07:19:19	0.113	0	0.941	1.079	-0.628	-0.365	0.948	0.0668016
2021-12-10	07:19:03	-0.082	0.014	1.034	1.335	-0.7	-1.285	1.037	0.073073		2021-12-10	07:19:19	0.113	0	0.941	1.079	-0.628	-0.365	0.948	0.0668016
2021-12-10	07:19:03	-0.082	0.014	1.034	1.335	-0.7	-1.285	1.037	0.073073		2021-12-10	07:19:20	0.113	0	0.941	1.079	-0.628	-0.365	0.948	0.0668016
2021-12-10	07:19:03	-0.078	0.016	1.04	1.28	-0.707	-1.274	1.043	0.0734958		2021-12-10	07:19:20	0.116	0.002	0.955	1.082	-0.655	-0.366	0.963	0.0678586
2021-12-10	07:19:03	-0.078	0.016	1.04	1.28	-0.707	-1.274	1.043	0.0734958		2021-12-10	07:19:20	0.116	0.002	0.955	1.082	-0.655	-0.366	0.963	0.0678586
2021-12-10	07:19:03	-0.078	0.016	1.04	1.28	-0.707	-1.274	1.043	0.0734958		2021-12-10	07:19:20	0.116	0.002	0.955	1.082	-0.655	-0.366	0.963	0.0678586
2021-12-10	07:19:03	-0.078	0.016	1.04	1.28	-0.707	-1.274	1.043	0.0734958		2021-12-10	07:19:20	0.116	0.002	0.955	1.082	-0.655	-0.366	0.963	0.0678586
2021-12-10	07:19:03	-0.078	0.016	1.04	1.28	-0.707	-1.274	1.043	0.0734958		2021-12-10	07:19:20	0.116	0.002	0.955	1.082	-0.655	-0.366	0.963	0.0678586
2021-12-10	07:19:04	-0.077	0.018	1.046	1.299	-0.754	-1.308	1.049	0.0739186		2021-12-10	07:19:20	0.12	0.004	0.972	0.92	-0.745	-0.36	0.979	0.068986
2021-12-10	07:19:04	-0.077	0.018	1.046	1.299	-0.754	-1.308	1.049	0.0739186		2021-12-10	07:19:20	0.12	0.004	0.972	0.92	-0.745	-0.36	0.979	0.068986
2021-12-10	07:19:04	-0.077	0.018	1.046	1.299	-0.754	-1.308	1.049	0.0739186		2021-12-10	07:19:20	0.12	0.004	0.972	0.92	-0.745	-0.36	0.979	0.068986
2021-12-10	07:19:04	-0.077	0.018	1.046	1.299	-0.754	-1.308	1.049	0.0739186		2021-12-10	07:19:21	0.12	0.004	0.972	0.92	-0.745	-0.36	0.979	0.068986
2021-12-10	07:19:04	-0.077	0.018	1.046	1.299	-0.754	-1.308	1.049	0.0739186		2021-12-10	07:19:21	0.12	0.004	0.972	0.92	-0.745	-0.36	0.979	0.068986
2021-12-10	07:19:04	-0.079	0.014	1.028	1.491	-0.658	-1.231	1.031	0.0726502		2021-12-10	07:19:21	0.121	0.001	0.983	0.947	-0.813	-0.336	0.99	0.0697611
2021-12-10	07:19:04	-0.079	0.014	1.028	1.491	-0.658	-1.231	1.031	0.0726502		2021-12-10	07:19:21	0.121	0.001	0.983	0.947	-0.813	-0.336	0.99	0.0697611
2021-12-10	07:19:04	-0.079	0.014	1.028	1.491	-0.658	-1.231	1.031	0.0726502		2021-12-10	07:19:21	0.121	0.001	0.983	0.947	-0.813	-0.336	0.99	0.0697611
2021-12-10	07:19:04	-0.079	0.014	1.028	1.491	-0.658	-1.231	1.031	0.0726502		2021-12-10	07:19:21	0.121	0.001	0.983	0.947	-0.813	-0.336	0.99	0.0697611
2021-12-10	07:19:04	-0.079	0.014	1.028	1.491	-0.658	-1.231	1.031	0.0726502		2021-12-10	07:19:21	0.121	0.001	0.983	0.947	-0.813	-0.336	0.99	0.0697611
2021-12-10	07:19:05	-0.074	0.018	1.04	1.397	-0.663	-1.225	1.043	0.0734958		2021-12-10	07:19:21	0.127	0.003	1.026	0.866	-1.042	-0.34	1.034	0.0728616
2021-12-10	07:19:05	-0.074	0.018	1.04	1.397	-0.663	-1.225	1.043	0.0734958		2021-12-10	07:19:21	0.127	0.003	1.026	0.866	-1.042	-0.34	1.034	0.0728616
2021-12-10	07:19:05	-0.074	0.018	1.04	1.397	-0.663	-1.225	1.043	0.0734958		2021-12-10	07:19:21	0.127	0.003	1.026	0.866	-1.042	-0.34	1.034	0.0728616
2021-12-10	07:19:05	-0.074	0.018	1.04	1.397	-0.663	-1.225	1.043	0.0734958		2021-12-10	07:19:22	0.127	0.003	1.026	0.866	-1.042	-0.34	1.034	0.0728616
2021-12-10	07:19:05	-0.074	0.018	1.04	1.397	-0.663	-1.225	1.043	0.0734958		2021-12-10	07:19:22	0.127	0.003	1.026	0.866	-1.042	-0.34	1.034	0.0728616
2021-12-10	07:19:05	-0.076	0.017	1.035	1.338	-0.727	-1.308	1.038	0.0731435		2021-12-10	07:19:22	0.132	0.001	1.059	0.897	-0.89	-0.303	1.067	0.075187
2021-12-10	07:19:05	-0.076	0.017	1.035	1.338	-0.727	-1.308	1.038	0.0731435		2021-12-10	07:19:22	0.132	0.001	1.059	0.897	-0.89	-0.303	1.067	0.075187
2021-12-10	07:19:05	-0.076	0.017	1.035	1.338	-0.727	-1.308	1.038	0.0731435		2021-12-10	07:19:22	0.132	0.001	1.059	0.897	-0.89	-0.303	1.067	0.075187
2021-12-10	07:19:05	-0.076	0.017	1.035	1.338	-0.727	-1.308	1.038	0.0731435		2021-12-10	07:19:22	0.132	0.001	1.059	0.897	-0.89	-0.303	1.067	0.075187
2021-12-10	07:19:05	-0.076	0.017	1.035	1.338	-0.727	-1.308	1.038	0.0731435		2021-12-10	07:19:22	0.132	0.001	1.059	0.897	-0.89	-0.303	1.067	0.075187
2021-12-10	07:19:06	-0.075	0.016	1.035	1.302	-0.766	-1.234	1.038	0.0731435		2021-12-10	07:19:22	0.132	-0.001	1.062	1.186	-0.842	-0.288	1.07	0.0753984
2021-12-10	07:19:06	-0.075	0.016	1.035	1.302	-0.766	-1.234	1.038	0.0731435		2021-12-10	07:19:22	0.132	-0.001	1.062	1.186	-0.842	-0.288	1.07	0.0753984
2021-12-10	07:19:06	-0.075	0.016	1.035	1.302	-0.766	-1.234	1.038	0.0731435		2021-12-10	07:19:22	0.132	-0.001	1.062	1.186	-0.842	-0.288	1.07	0.0753984
2021-12-10	07:19:06	-0.075	0.016	1.035	1.302	-0.766	-1.234	1.038	0.0731435		2021-12-10	07:19:23	0.132	-0.001	1.062	1.186	-0.842	-0.288	1.07	0.0753984
2021-12-10	07:19:06	-0.075	0.016	1.035	1.302	-0.766	-1.234	1.038	0.0731435		2021-12-10	07:19:23	0.132	-0.001	1.062	1.186	-0.842	-0.288	1.07	0.0753984
2021-12-10	07:19:06	-0.076	0.019	1.034	1.364	-0.496	-1.314	1.037	0.073073		2021-12-10	07:19:23	0.134	-0.004	1.055	1.153	-0.819	-0.376	1.064	0.0749756
2021-12-10	07:19:06	-0.076	0.019	1.034	1.364	-0.496	-1.314	1.037	0.073073		2021-12-10	07:19:23	0.134	-0.004	1.055	1.153	-0.819	-0.376	1.064	0.0749756
2021-12-10	07:19:06	-0.076	0.019	1.034	1.364	-0.496	-1.314	1.037	0.073073		2021-12-10	07:19:23	0.134	-0.004	1.055	1.153	-0.819	-0.376	1.064	0.0749756
2021-12-10	07:19:06	-0.076	0.019	1.034	1.364	-0.496	-1.314	1.037	0.073073		2021-12-10	07:19:23	0.134	-0.004	1.055	1.153	-0.819	-0.376	1.064	0.0749756
2021-12-10	07:19:06	-0.076	0.019	1.034	1.364	-0.496	-1.314	1.037	0.073073		2021-12-10	07:19:23	0.134	-0.004	1.055	1.153	-0.819	-0.376	1.064	0.0749756
2021-12-10	07:19:07	-0.073	0.017	1.04	1.395	-0.6	-1.273	1.042	0.0734254		2021-12-10	07:19:23	0.131	-0.002	1.056	1.221	-0.782	-0.337	1.064	0.0749756
2021-12-10	07:19:07	-0.073	0.017	1.04	1.395	-0.6	-1.273	1.042	0.0734254		2021-12-10	07:19:23	0.131	-0.002	1.056	1.221	-0.782	-0.337	1.064	0.0749756
2021-12-10	07:19:07	-0.073	0.017	1.04	1.395	-0.6	-1.273	1.042	0.0734254		2021-12-10	07:19:23	0.131	-0.002	1.056	1.221	-0.782	-0.337	1.064	0.0749756
2021-12-10	07:19:07	-0.073	0.017	1.04	1.395	-0.6	-1.273	1.042	0.0734254		2021-12-10	07:19:24	0.131	-0.002	1.056	1.221	-0.782	-0.337	1.064	0.0749756
2021-12-10	07:19:07	-0.073	0.017	1.04	1.395	-0.6	-1.273	1.042	0.0734254		2021-12-10	07:19:24	0.131	-0.002	1.056	1.221	-0.782	-0.337	1.064	0.0749756
2021-12-10	07:19:07	-0.07	0.013	1.037	1.292	-0.637	-1.25	1.04	0.0732844		2021-12-10	07:19:24	0.132	-0.002	1.055	1.158	-0.855	-0.321	1.063	0.0749051
2021-12-10	07:19:07	-0.07	0.013	1.037	1.292	-0.637	-1.25	1.04	0.0732844		2021-12-10	07:19:24	0.132	-0.002	1.055	1.158	-0.855	-0.321	1.063	0.0749051
2021-12-10	07:19:07	-0.07	0.013	1.037	1.292	-0.637	-1.25	1.04	0.0732844		2021-12-10	07:19:24	0.132	-0.002	1.055	1.158	-0.855	-0.321	1.063	0.0749051
2021-12-10	07:19:07	-0.07	0.013	1.037	1.292	-0.637	-1.25	1.04	0.0732844		2021-12-10	07:19:24	0.132	-0.002	1.055	1.158	-0.855	-0.321	1.063	0.0749051
2021-12-10	07:19:07	-0.07	0.013	1.037	1.292	-0.637	-1.25	1.04	0.0732844		2021-12-10	07:19:24	0.132	-0.002	1.055	1.158	-0.855	-0.321	1.063	0.0749051
2021-12-10	07:19:08	-0.073	0.017	1.035	1.351	-0.808	-1.268	1.038	0.0731435		2021-12-10	07:19:24	0.132	0.001	1.054	1.05	-0.806	-0.297	1.062	0.0748347
2021-12-10	07:19:08	-0.073	0.017	1.035	1.351	-0.808	-1.268	1.038	0.0731435		2021-12-10	07:19:24	0.132	0.001	1.054	1.05	-0.806	-0.297	1.062	0.0748347
2021-12-10	07:19:08	-0.073	0.017	1.035	1.351	-0.808	-1.268	1.038	0.0731435		2021-12-10	07:19:24	0.132	0.001	1.054	1.05	-0.806	-0.297	1.062	0.0748347
2021-12-10	07:19:08	-0.073	0.017	1.035	1.351	-0.808	-1.268	1.038	0.0731435		2021-12-10	07:19:25	0.132	0.001	1.054	1.05	-0.806	-0.297	1.062	0.0748347
2021-12-10	07:19:08	-0.073	0.017	1.035	1.351	-0.808	-1.268	1.038	0.0731435		2021-12-10	07:19:25	0.132	0.001	1.054	1.05	-0.806	-0.297	1.062	0.0748347
2021-12-10	07:19:08	-0.07	0.018	1.034	1.325	-0.65	-1.3	1.036	0.0730026		2021-12-10	07:19:25	0.126	0.001	1.049	1.106	-0.833	-0.299	1.057	0.0744823
2021-12-10	07:19:08	-0.07	0.018	1.034	1.325	-0.65	-1.3	1.036	0.0730026		2021-12-10	07:19:25	0.126	0.001	1.049	1.106	-0.833	-0.299	1.057	0.0744823
2021-12-10	07:19:08	-0.07	0.018	1.034	1.325	-0.65	-1.3	1.036	0.0730026		2021-12-10	07:19:25	0.126	0.001	1.049	1.106	-0.833	-0.299	1.057	0.0744823
2021-12-10	07:19:08	-0.07	0.018	1.034	1.325	-0.65	-1.3	1.036	0.0730026		2021-12-10	07:19:25	0.126	0.001	1.049	1.106	-0.833	-0.299	1.057	0.0744823
2021-12-10	07:19:09	-0.07	0.018	1.034	1.325	-0.65	-1.3	1.036	0.0730026		2021-12-10	07:19:25	0.126	0.001	1.049	1.106	-0.833	-0.299	1.057	0.0744823
2021-12-10	07:19:09	-0.072	0.013	1.034	1.389	-0.701	-1.262	1.037	0.073073		2021-12-10	07:19:25	0.133	0	1.055	1.091	-0.757	-0.29	1.064	0.0749756
2021-12-10	07:19:09	-0.072	0.013	1.034	1.389	-0.701	-1.262	1.037	0.073073		2021-12-10	07:19:25	0.133	0	1.055	1.091	-0.757	-0.29	1.064	0.0749756
2021-12-10	07:19:09	-0.072	0.013	1.034	1.389	-0.701	-1.262	1.037	0.073073		2021-12-10	07:19:26	0.133	0	1.055	1.091	-0.757	-0.29	1.064	0.0749756
2021-12-10	07:19:09	-0.072	0.013	1.034	1.389	-0.701	-1.262	1.037	0.073073		2021-12-10	07:19:26	0.133	0	1.055	1.091	-0.757	-0.29	1.064	0.0749756
2021-12-10	07:19:09	-0.072	0.013	1.034	1.389	-0.701	-1.262	1.037	0.073073		2021-12-10	07:19:26	0.133	0	1.055	1.091	-0.757	-0.29	1.064	0.0749756
2021-12-10	07:19:09	-0.069	0.015	1.039	1.422	-0.667	-1.305	1.042	0.0734254		2021-12-10	07:19:26	0.13	0.001	1.046	0.95	-0.76	-0.332	1.054	0.0742709
2021-12-10	07:19:09	-0.069	0.015	1.039	1.422	-0.667	-1.305	1.042	0.0734254		2021-12-10	07:19:26	0.13	0.001	1.046	0.95	-0.76	-0.332	1.054	0.0742709
2021-12-10	07:19:09	-0.069	0.015	1.039	1.422	-0.667	-1.305	1.042	0.0734254		2021-12-10	07:19:26	0.13	0.001	1.046	0.95	-0.76	-0.332	1.054	0.0742709
2021-12-10	07:19:09	-0.069	0.015	1.039	1.422	-0.667	-1.305	1.042	0.0734254		2021-12-10	07:19:26	0.13	0.001	1.046	0.95	-0.76	-0.332	1.054	0.0742709
2021-12-10	07:19:10	-0.069	0.015	1.039	1.422	-0.667	-1.305	1.042	0.0734254		2021-12-10	07:19:26	0.13	0.001	1.046	0.95	-0.76	-0.332	1.054	0.0742709
2021-12-10	07:19:10	-0.067	0.015	1.037	1.469	-0.694	-1.291	1.04	0.0732844		2021-12-10	07:19:26	0.129	0	1.048	1.102	-0.777	-0.299	1.056	0.0744119
2021-12-10	07:19:10	-0.067	0.015	1.037	1.469	-0.694	-1.291	1.04	0.0732844		2021-12-10	07:19:26	0.129	0	1.048	1.102	-0.777	-0.299	1.056	0.0744119
2021-12-10	07:19:10	-0.067	0.015	1.037	1.469	-0.694	-1.291	1.04	0.0732844		2021-12-10	07:19:27	0.129	0	1.048	1.102	-0.777	-0.299	1.056	0.0744119
2021-12-10	07:19:10	-0.067	0.015	1.037	1.469	-0.694	-1.291	1.04	0.0732844		2021-12-10	07:19:27	0.129	0	1.048	1.102	-0.777	-0.299	1.056	0.0744119
2021-12-10	07:19:10	-0.067	0.015	1.037	1.469	-0.694	-1.291	1.04	0.0732844		2021-12-10	07:19:27	0.129	0	1.048	1.102	-0.777	-0.299	1.056	0.0744119
2021-12-10	07:19:10	-0.067	0.013	1.035	1.503	-0.673	-1.354	1.038	0.0731435		2021-12-10	07:19:27	0.126	0.002	1.046	1.092	-0.773	-0.316	1.054	0.0742709
2021-12-10	07:19:10	-0.067	0.013	1.035	1.503	-0.673	-1.354	1.038	0.0731435		2021-12-10	07:19:27	0.126	0.002	1.046	1.092	-0.773	-0.316	1.054	0.0742709
2021-12-10	07:19:10	-0.067	0.013	1.035	1.503	-0.673	-1.354	1.038	0.0731435		2021-12-10	07:19:27	0.126	0.002	1.046	1.092	-0.773	-0.316	1.054	0.0742709
2021-12-10	07:19:10	-0.067	0.013	1.035	1.503	-0.673	-1.354	1.038	0.0731435		2021-12-10	07:19:27	0.126	0.002	1.046	1.092	-0.773	-0.316	1.054	0.0742709
2021-12-10	07:19:11	-0.067	0.013	1.035	1.503	-0.673	-1.354	1.038	0.0731435		2021-12-10	07:19:27	0.126	0.002	1.046	1.092	-0.773	-0.316	1.054	0.0742709
2021-12-10	07:19:11	-0.068	0.013	1.039	1.527	-0.709	-1.197	1.042	0.0734254		2021-12-10	07:19:27	0.13	-0.001	1.046	1.113	-0.794	-0.325	1.054	0.0742709
2021-12-10	07:19:11	-0.068	0.013	1.039	1.527	-0.709	-1.197	1.042	0.0734254		2021-12-10	07:19:27	0.13	-0.001	1.046	1.113	-0.794	-0.325	1.054	0.0742709
2021-12-10	07:19:11	-0.068	0.013	1.039	1.527	-0.709	-1.197	1.042	0.0734254		2021-12-10	07:19:28	0.13	-0.001	1.046	1.113	-0.794	-0.325	1.054	0.0742709
2021-12-10	07:19:11	-0.068	0.013	1.039	1.527	-0.709	-1.197	1.042	0.0734254		2021-12-10	07:19:28	0.13	-0.001	1.046	1.113	-0.794	-0.325	1.054	0.0742709
2021-12-10	07:19:11	-0.068	0.013	1.039	1.527	-0.709	-1.197	1.042	0.0734254		2021-12-10	07:19:28	0.13	-0.001	1.046	1.113	-0.794	-0.325	1.054	0.0742709
2021-12-10	07:19:11	-0.07	0.015	1.036	1.537	-0.675	-1.314	1.039	0.073214		2021-12-10	07:19:28	0.13	-0.001	1.027	1.101	-0.579	-0.365	1.035	0.0729321
2021-12-10	07:19:11	-0.07	0.015	1.036	1.537	-0.675	-1.314	1.039	0.073214		2021-12-10	07:19:28	0.13	-0.001	1.027	1.101	-0.579	-0.365	1.035	0.0729321
2021-12-10	07:19:11	-0.07	0.015	1.036	1.537	-0.675	-1.314	1.039	0.073214		2021-12-10	07:19:28	0.13	-0.001	1.027	1.101	-0.579	-0.365	1.035	0.0729321
2021-12-10	07:19:11	-0.07	0.015	1.036	1.537	-0.675	-1.314	1.039	0.073214		2021-12-10	07:19:28	0.13	-0.001	1.027	1.101	-0.579	-0.365	1.035	0.0729321
2021-12-10	07:19:12	-0.07	0.015	1.036	1.537	-0.675	-1.314	1.039	0.073214		2021-12-10	07:19:28	0.13	-0.001	1.027	1.101	-0.579	-0.365	1.035	0.0729321
2021-12-10	07:19:12	-0.068	0.013	1.033	1.469	-0.683	-1.289	1.035	0.0729321		2021-12-10	07:19:28	0.125	0	1	1.131	-0.48	-0.228	1.008	0.0710295
2021-12-10	07:19:12	-0.068	0.013	1.033	1.469	-0.683	-1.289	1.035	0.0729321		2021-12-10	07:19:28	0.125	0	1	1.131	-0.48	-0.228	1.008	0.0710295
2021-12-10	07:19:12	-0.068	0.013	1.033	1.469	-0.683	-1.289	1.035	0.0729321		2021-12-10	07:19:29	0.125	0	1	1.131	-0.48	-0.228	1.008	0.0710295
2021-12-10	07:19:12	-0.068	0.013	1.033	1.469	-0.683	-1.289	1.035	0.0729321		2021-12-10	07:19:29	0.125	0	1	1.131	-0.48	-0.228	1.008	0.0710295
2021-12-10	07:19:12	-0.068	0.013	1.033	1.469	-0.683	-1.289	1.035	0.0729321		2021-12-10	07:19:29	0.125	0	1	1.131	-0.48	-0.228	1.008	0.0710295
2021-12-10	07:19:12	-0.071	0.016	1.034	1.515	-0.602	-1.272	1.037	0.073073		2021-12-10	07:19:29	0.124	-0.001	0.978	0.991	-0.56	-0.364	0.986	0.0694793
2021-12-10	07:19:12	-0.071	0.016	1.034	1.515	-0.602	-1.272	1.037	0.073073		2021-12-10	07:19:29	0.124	-0.001	0.978	0.991	-0.56	-0.364	0.986	0.0694793
2021-12-10	07:19:12	-0.071	0.016	1.034	1.515	-0.602	-1.272	1.037	0.073073		2021-12-10	07:19:29	0.124	-0.001	0.978	0.991	-0.56	-0.364	0.986	0.0694793
2021-12-10	07:19:12	-0.071	0.016	1.034	1.515	-0.602	-1.272	1.037	0.073073		2021-12-10	07:19:29	0.124	-0.001	0.978	0.991	-0.56	-0.364	0.986	0.0694793
2021-12-10	07:19:13	-0.071	0.016	1.034	1.515	-0.602	-1.272	1.037	0.073073		2021-12-10	07:19:29	0.124	-0.001	0.978	0.991	-0.56	-0.364	0.986	0.0694793
2021-12-10	07:19:13	-0.071	0.013	1.033	1.518	-0.635	-1.247	1.035	0.0729321		2021-12-10	07:19:29	0.123	0	0.986	1.093	-0.726	-0.273	0.994	0.070043
2021-12-10	07:19:13	-0.071	0.013	1.033	1.518	-0.635	-1.247	1.035	0.0729321		2021-12-10	07:19:29	0.123	0	0.986	1.093	-0.726	-0.273	0.994	0.070043
2021-12-10	07:19:13	-0.071	0.013	1.033	1.518	-0.635	-1.247	1.035	0.0729321		2021-12-10	07:19:30	0.123	0	0.986	1.093	-0.726	-0.273	0.994	0.070043
2021-12-10	07:19:13	-0.071	0.013	1.033	1.518	-0.635	-1.247	1.035	0.0729321		2021-12-10	07:19:30	0.123	0	0.986	1.093	-0.726	-0.273	0.994	0.070043
2021-12-10	07:19:13	-0.071	0.013	1.033	1.518	-0.635	-1.247	1.035	0.0729321		2021-12-10	07:19:30	0.123	0	0.986	1.093	-0.726	-0.273	0.994	0.070043
2021-12-10	07:19:13	-0.07	0.011	1.037	1.55	-0.698	-1.211	1.04	0.0732844		2021-12-10	07:19:30	0.124	0	0.993	1.063	-0.756	-0.334	1.001	0.0705363
2021-12-10	07:19:13	-0.07	0.011	1.037	1.55	-0.698	-1.211	1.04	0.0732844		2021-12-10	07:19:30	0.124	0	0.993	1.063	-0.756	-0.334	1.001	0.0705363
2021-12-10	07:19:13	-0.07	0.011	1.037	1.55	-0.698	-1.211	1.04	0.0732844		2021-12-10	07:19:30	0.124	0	0.993	1.063	-0.756	-0.334	1.001	0.0705363
2021-12-10	07:19:14	-0.07	0.011	1.037	1.55	-0.698	-1.211	1.04	0.0732844		2021-12-10	07:19:30	0.124	0	0.993	1.063	-0.756	-0.334	1.001	0.0705363
2021-12-10	07:19:14	-0.07	0.011	1.037	1.55	-0.698	-1.211	1.04	0.0732844		2021-12-10	07:19:30	0.124	0	0.993	1.063	-0.756	-0.334	1.001	0.0705363
2021-12-10	07:19:14	-0.069	0.015	1.041	1.583	-0.598	-1.175	1.043	0.0734958		2021-12-10	07:19:30	0.121	0	1.007	0.918	-0.666	-0.242	1.015	0.0715228
2021-12-10	07:19:14	-0.069	0.015	1.041	1.583	-0.598	-1.175	1.043	0.0734958		2021-12-10	07:19:31	0.121	0	1.007	0.918	-0.666	-0.242	1.015	0.0715228
2021-12-10	07:19:14	-0.069	0.015	1.041	1.583	-0.598	-1.175	1.043	0.0734958		2021-12-10	07:19:31	0.121	0	1.007	0.918	-0.666	-0.242	1.015	0.0715228
2021-12-10	07:19:14	-0.069	0.015	1.041	1.583	-0.598	-1.175	1.043	0.0734958		2021-12-10	07:19:31	0.121	0	1.007	0.918	-0.666	-0.242	1.015	0.0715228
2021-12-10	07:19:14	-0.069	0.015	1.041	1.583	-0.598	-1.175	1.043	0.0734958		2021-12-10	07:19:31	0.121	0	1.007	0.918	-0.666	-0.242	1.015	0.0715228
2021-12-10	07:19:14	-0.069	0.015	1.034	1.518	-0.795	-1.261	1.036	0.0730026		2021-12-10	07:19:31	0.122	0.003	1.007	0.605	-0.601	-0.247	1.014	0.0714523
2021-12-10	07:19:14	-0.069	0.015	1.034	1.518	-0.795	-1.261	1.036	0.0730026		2021-12-10	07:19:31	0.122	0.003	1.007	0.605	-0.601	-0.247	1.014	0.0714523
2021-12-10	07:19:14	-0.069	0.015	1.034	1.518	-0.795	-1.261	1.036	0.0730026		2021-12-10	07:19:31	0.122	0.003	1.007	0.605	-0.601	-0.247	1.014	0.0714523
2021-12-10	07:19:15	-0.069	0.015	1.034	1.518	-0.795	-1.261	1.036	0.0730026		2021-12-10	07:19:31	0.122	0.003	1.007	0.605	-0.601	-0.247	1.014	0.0714523
2021-12-10	07:19:15	-0.069	0.015	1.034	1.518	-0.795	-1.261	1.036	0.0730026		2021-12-10	07:19:31	0.122	0.003	1.007	0.605	-0.601	-0.247	1.014	0.0714523
2021-12-10	07:19:15	-0.071	0.016	1.027	1.469	-0.938	-1.228	1.03	0.0725798		2021-12-10	07:19:31	0.127	0	1.01	0.871	-0.612	-0.212	1.018	0.0717342
2021-12-10	07:19:15	-0.071	0.016	1.027	1.469	-0.938	-1.228	1.03	0.0725798		2021-12-10	07:19:32	0.127	0	1.01	0.871	-0.612	-0.212	1.018	0.0717342
2021-12-10	07:19:15	-0.071	0.016	1.027	1.469	-0.938	-1.228	1.03	0.0725798		2021-12-10	07:19:32	0.127	0	1.01	0.871	-0.612	-0.212	1.018	0.0717342
2021-12-10	07:19:15	-0.071	0.016	1.027	1.469	-0.938	-1.228	1.03	0.0725798		2021-12-10	07:19:32	0.127	0	1.01	0.871	-0.612	-0.212	1.018	0.0717342
2021-12-10	07:19:15	-0.071	0.016	1.027	1.469	-0.938	-1.228	1.03	0.0725798		2021-12-10	07:19:32	0.127	0	1.01	0.871	-0.612	-0.212	1.018	0.0717342
2021-12-10	07:19:15	-0.066	0.014	0.991	1.532	-1.042	-1.182	0.993	0.0699725		2021-12-10	07:19:32	0.125	0	1.021	1.129	-0.833	-0.312	1.028	0.0724388
2021-12-10	07:19:15	-0.066	0.014	0.991	1.532	-1.042	-1.182	0.993	0.0699725		2021-12-10	07:19:32	0.125	0	1.021	1.129	-0.833	-0.312	1.028	0.0724388
2021-12-10	07:19:15	-0.066	0.014	0.991	1.532	-1.042	-1.182	0.993	0.0699725		2021-12-10	07:19:32	0.125	0	1.021	1.129	-0.833	-0.312	1.028	0.0724388
2021-12-10	07:19:16	-0.066	0.014	0.991	1.532	-1.042	-1.182	0.993	0.0699725		2021-12-10	07:19:32	0.125	0	1.021	1.129	-0.833	-0.312	1.028	0.0724388
2021-12-10	07:19:16	-0.066	0.014	0.991	1.532	-1.042	-1.182	0.993	0.0699725		2021-12-10	07:19:32	0.125	0	1.021	1.129	-0.833	-0.312	1.028	0.0724388
2021-12-10	07:19:16	-0.062	0.015	0.954	1.529	-1.159	-1.221	0.956	0.0673653		2021-12-10	07:19:32	0.123	0	1.024	0.997	-0.703	-0.224	1.031	0.0726502
2021-12-10	07:19:16	-0.062	0.015	0.954	1.529	-1.159	-1.221	0.956	0.0673653		2021-12-10	07:19:33	0.123	0	1.024	0.997	-0.703	-0.224	1.031	0.0726502
2021-12-10	07:19:16	-0.062	0.015	0.954	1.529	-1.159	-1.221	0.956	0.0673653		2021-12-10	07:19:33	0.123	0	1.024	0.997	-0.703	-0.224	1.031	0.0726502
2021-12-10	07:19:16	-0.062	0.015	0.954	1.529	-1.159	-1.221	0.956	0.0673653		2021-12-10	07:19:33	0.123	0	1.024	0.997	-0.703	-0.224	1.031	0.0726502
2021-12-10	07:19:16	-0.062	0.015	0.954	1.529	-1.159	-1.221	0.956	0.0673653		2021-12-10	07:19:33	0.123	0	1.024	0.997	-0.703	-0.224	1.031	0.0726502
2021-12-10	07:19:16	-0.058	0.014	0.931	1.547	-1.162	-1.332	0.933	0.0657446		2021-12-10	07:19:33	0.127	0.001	1.026	1.205	-0.773	-0.287	1.034	0.0728616
2021-12-10	07:19:16	-0.058	0.014	0.931	1.547	-1.162	-1.332	0.933	0.0657446		2021-12-10	07:19:33	0.127	0.001	1.026	1.205	-0.773	-0.287	1.034	0.0728616
2021-12-10	07:19:17	-0.058	0.014	0.931	1.547	-1.162	-1.332	0.933	0.0657446		2021-12-10	07:19:33	0.127	0.001	1.026	1.205	-0.773	-0.287	1.034	0.0728616
2021-12-10	07:19:17	-0.058	0.014	0.931	1.547	-1.162	-1.332	0.933	0.0657446		2021-12-10	07:19:33	0.127	0.001	1.026	1.205	-0.773	-0.287	1.034	0.0728616
2021-12-10	07:19:17	-0.058	0.014	0.931	1.547	-1.162	-1.332	0.933	0.0657446		2021-12-10	07:19:33	0.127	0.001	1.026	1.205	-0.773	-0.287	1.034	0.0728616
2021-12-10	07:19:17	-0.057	0.014	0.928	1.337	-0.991	-1.293	0.929	0.0654627		2021-12-10	07:19:33	0.124	-0.004	1.042	1.062	-1.034	-0.359	1.05	0.0739891
2021-12-10	07:19:17	-0.057	0.014	0.928	1.337	-0.991	-1.293	0.929	0.0654627		2021-12-10	07:19:34	0.124	-0.004	1.042	1.062	-1.034	-0.359	1.05	0.0739891
2021-12-10	07:19:17	-0.057	0.014	0.928	1.337	-0.991	-1.293	0.929	0.0654627		2021-12-10	07:19:34	0.124	-0.004	1.042	1.062	-1.034	-0.359	1.05	0.0739891
2021-12-10	07:19:17	-0.057	0.014	0.928	1.337	-0.991	-1.293	0.929	0.0654627		2021-12-10	07:19:34	0.124	-0.004	1.042	1.062	-1.034	-0.359	1.05	0.0739891
2021-12-10	07:19:17	-0.057	0.014	0.928	1.337	-0.991	-1.293	0.929	0.0654627		2021-12-10	07:19:34	0.124	-0.004	1.042	1.062	-1.034	-0.359	1.05	0.0739891
2021-12-10	07:19:17	-0.071	0.003	0.93	1.593	-0.716	-1.229	0.932	0.0656741		2021-12-10	07:19:34	0.129	-0.002	1.058	1.048	-1.041	-0.265	1.066	0.0751165
2021-12-10	07:19:17	-0.071	0.003	0.93	1.593	-0.716	-1.229	0.932	0.0656741		2021-12-10	07:19:34	0.129	-0.002	1.058	1.048	-1.041	-0.265	1.066	0.0751165
2021-12-10	07:19:18	-0.071	0.003	0.93	1.593	-0.716	-1.229	0.932	0.0656741		2021-12-10	07:19:34	0.129	-0.002	1.058	1.048	-1.041	-0.265	1.066	0.0751165
2021-12-10	07:19:18	-0.071	0.003	0.93	1.593	-0.716	-1.229	0.932	0.0656741		2021-12-10	07:19:34	0.129	-0.002	1.058	1.048	-1.041	-0.265	1.066	0.0751165
2021-12-10	07:19:18	-0.071	0.003	0.93	1.593	-0.716	-1.229	0.932	0.0656741		2021-12-10	07:19:34	0.129	-0.002	1.058	1.048	-1.041	-0.265	1.066	0.0751165
2021-12-10	07:19:18	-0.063	0.017	0.948	1.322	-0.873	-1.263	0.95	0.0669425		2021-12-10	07:19:35	0.135	0.001	1.085	1.192	-1.051	-0.249	1.094	0.0770896
2021-12-10	07:19:18	-0.063	0.017	0.948	1.322	-0.873	-1.263	0.95	0.0669425		2021-12-10	07:19:35	0.135	0.001	1.085	1.192	-1.051	-0.249	1.094	0.0770896
2021-12-10	07:19:18	-0.063	0.017	0.948	1.322	-0.873	-1.263	0.95	0.0669425		2021-12-10	07:19:35	0.135	0.001	1.085	1.192	-1.051	-0.249	1.094	0.0770896
2021-12-10	07:19:18	-0.063	0.017	0.948	1.322	-0.873	-1.263	0.95	0.0669425		2021-12-10	07:19:35	0.135	0.001	1.085	1.192	-1.051	-0.249	1.094	0.0770896
2021-12-10	07:19:18	-0.063	0.017	0.948	1.322	-0.873	-1.263	0.95	0.0669425		2021-12-10	07:19:35	0.135	0.001	1.085	1.192	-1.051	-0.249	1.094	0.0770896
2021-12-10	07:19:18	-0.063	0.013	0.973	1.56	-0.711	-1.212	0.975	0.0687041		2021-12-10	07:19:35	0.137	0	1.115	0.998	-1.062	-0.247	1.124	0.0792035
2021-12-10	07:19:18	-0.063	0.013	0.973	1.56	-0.711	-1.212	0.975	0.0687041		2021-12-10	07:19:35	0.137	0	1.115	0.998	-1.062	-0.247	1.124	0.0792035
2021-12-10	07:19:19	-0.063	0.013	0.973	1.56	-0.711	-1.212	0.975	0.0687041		2021-12-10	07:19:35	0.137	0	1.115	0.998	-1.062	-0.247	1.124	0.0792035
2021-12-10	07:19:19	-0.063	0.013	0.973	1.56	-0.711	-1.212	0.975	0.0687041		2021-12-10	07:19:35	0.137	0	1.115	0.998	-1.062	-0.247	1.124	0.0792035
2021-12-10	07:19:19	-0.063	0.013	0.973	1.56	-0.711	-1.212	0.975	0.0687041		2021-12-10	07:19:35	0.137	0	1.115	0.998	-1.062	-0.247	1.124	0.0792035
2021-12-10	07:19:19	-0.069	0.012	1.008	1.627	-0.38	-1.261	1.011	0.0712409		2021-12-10	07:19:36	0.141	0.001	1.126	1.038	-1.029	-0.166	1.135	0.0799787
2021-12-10	07:19:19	-0.069	0.012	1.008	1.627	-0.38	-1.261	1.011	0.0712409		2021-12-10	07:19:36	0.141	0.001	1.126	1.038	-1.029	-0.166	1.135	0.0799787
2021-12-10	07:19:19	-0.069	0.012	1.008	1.627	-0.38	-1.261	1.011	0.0712409		2021-12-10	07:19:36	0.141	0.001	1.126	1.038	-1.029	-0.166	1.135	0.0799787
2021-12-10	07:19:19	-0.069	0.012	1.008	1.627	-0.38	-1.261	1.011	0.0712409		2021-12-10	07:19:36	0.141	0.001	1.126	1.038	-1.029	-0.166	1.135	0.0799787
2021-12-10	07:19:19	-0.069	0.012	1.008	1.627	-0.38	-1.261	1.011	0.0712409		2021-12-10	07:19:36	0.141	0.001	1.126	1.038	-1.029	-0.166	1.135	0.0799787
2021-12-10	07:19:19	-0.071	0.014	1.049	1.631	-0.444	-1.194	1.051	0.0740595		2021-12-10	07:19:36	0.141	0.003	1.13	0.869	-1.044	-0.327	1.139	0.0802605
2021-12-10	07:19:19	-0.071	0.014	1.049	1.631	-0.444	-1.194	1.051	0.0740595		2021-12-10	07:19:36	0.141	0.003	1.13	0.869	-1.044	-0.327	1.139	0.0802605
2021-12-10	07:19:20	-0.071	0.014	1.049	1.631	-0.444	-1.194	1.051	0.0740595		2021-12-10	07:19:36	0.141	0.003	1.13	0.869	-1.044	-0.327	1.139	0.0802605
2021-12-10	07:19:20	-0.071	0.014	1.049	1.631	-0.444	-1.194	1.051	0.0740595		2021-12-10	07:19:36	0.141	0.003	1.13	0.869	-1.044	-0.327	1.139	0.0802605
2021-12-10	07:19:20	-0.071	0.014	1.049	1.631	-0.444	-1.194	1.051	0.0740595		2021-12-10	07:19:36	0.141	0.003	1.13	0.869	-1.044	-0.327	1.139	0.0802605
2021-12-10	07:19:20	-0.073	0.013	1.056	1.495	-0.62	-1.237	1.058	0.0745528		2021-12-10	07:19:37	0.143	0.002	1.135	0.973	-1.09	-0.26	1.144	0.0806129
2021-12-10	07:19:20	-0.073	0.013	1.056	1.495	-0.62	-1.237	1.058	0.0745528		2021-12-10	07:19:37	0.143	0.002	1.135	0.973	-1.09	-0.26	1.144	0.0806129
2021-12-10	07:19:20	-0.073	0.013	1.056	1.495	-0.62	-1.237	1.058	0.0745528		2021-12-10	07:19:37	0.143	0.002	1.135	0.973	-1.09	-0.26	1.144	0.0806129
2021-12-10	07:19:20	-0.073	0.013	1.056	1.495	-0.62	-1.237	1.058	0.0745528		2021-12-10	07:19:37	0.143	0.002	1.135	0.973	-1.09	-0.26	1.144	0.0806129
2021-12-10	07:19:20	-0.073	0.013	1.056	1.495	-0.62	-1.237	1.058	0.0745528		2021-12-10	07:19:37	0.143	0.002	1.135	0.973	-1.09	-0.26	1.144	0.0806129
2021-12-10	07:19:20	-0.072	0.013	1.056	1.537	-0.633	-1.24	1.059	0.0746233		2021-12-10	07:19:37	0.141	0.001	1.143	1.063	-1.114	-0.333	1.152	0.0811766
2021-12-10	07:19:21	-0.072	0.013	1.056	1.537	-0.633	-1.24	1.059	0.0746233		2021-12-10	07:19:37	0.141	0.001	1.143	1.063	-1.114	-0.333	1.152	0.0811766
2021-12-10	07:19:21	-0.072	0.013	1.056	1.537	-0.633	-1.24	1.059	0.0746233		2021-12-10	07:19:37	0.141	0.001	1.143	1.063	-1.114	-0.333	1.152	0.0811766
2021-12-10	07:19:21	-0.072	0.013	1.056	1.537	-0.633	-1.24	1.059	0.0746233		2021-12-10	07:19:37	0.141	0.001	1.143	1.063	-1.114	-0.333	1.152	0.0811766
2021-12-10	07:19:21	-0.072	0.013	1.056	1.537	-0.633	-1.24	1.059	0.0746233		2021-12-10	07:19:37	0.141	0.001	1.143	1.063	-1.114	-0.333	1.152	0.0811766
2021-12-10	07:19:21	-0.072	0.015	1.051	1.436	-0.702	-1.276	1.053	0.0742005		2021-12-10	07:19:38	0.143	0	1.152	1.032	-1.146	-0.331	1.161	0.0818108
2021-12-10	07:19:21	-0.072	0.015	1.051	1.436	-0.702	-1.276	1.053	0.0742005		2021-12-10	07:19:38	0.143	0	1.152	1.032	-1.146	-0.331	1.161	0.0818108
2021-12-10	07:19:21	-0.072	0.015	1.051	1.436	-0.702	-1.276	1.053	0.0742005		2021-12-10	07:19:38	0.143	0	1.152	1.032	-1.146	-0.331	1.161	0.0818108
2021-12-10	07:19:21	-0.072	0.015	1.051	1.436	-0.702	-1.276	1.053	0.0742005		2021-12-10	07:19:38	0.143	0	1.152	1.032	-1.146	-0.331	1.161	0.0818108
2021-12-10	07:19:21	-0.072	0.015	1.051	1.436	-0.702	-1.276	1.053	0.0742005		2021-12-10	07:19:38	0.143	0	1.152	1.032	-1.146	-0.331	1.161	0.0818108
2021-12-10	07:19:21	-0.072	0.016	1.053	1.392	-0.637	-1.25	1.056	0.0744119		2021-12-10	07:19:38	0.142	0.003	1.155	0.937	-1.14	-0.247	1.163	0.0819517
2021-12-10	07:19:22	-0.072	0.016	1.053	1.392	-0.637	-1.25	1.056	0.0744119		2021-12-10	07:19:38	0.142	0.003	1.155	0.937	-1.14	-0.247	1.163	0.0819517
2021-12-10	07:19:22	-0.072	0.016	1.053	1.392	-0.637	-1.25	1.056	0.0744119		2021-12-10	07:19:38	0.142	0.003	1.155	0.937	-1.14	-0.247	1.163	0.0819517
2021-12-10	07:19:22	-0.072	0.016	1.053	1.392	-0.637	-1.25	1.056	0.0744119		2021-12-10	07:19:38	0.142	0.003	1.155	0.937	-1.14	-0.247	1.163	0.0819517
2021-12-10	07:19:22	-0.072	0.016	1.053	1.392	-0.637	-1.25	1.056	0.0744119		2021-12-10	07:19:38	0.142	0.003	1.155	0.937	-1.14	-0.247	1.163	0.0819517
2021-12-10	07:19:22	-0.072	0.01	1.041	1.344	-0.664	-1.205	1.043	0.0734958		2021-12-10	07:19:39	0.143	0.004	1.156	0.95	-1.185	-0.308	1.165	0.0820926
2021-12-10	07:19:22	-0.072	0.01	1.041	1.344	-0.664	-1.205	1.043	0.0734958		2021-12-10	07:19:39	0.143	0.004	1.156	0.95	-1.185	-0.308	1.165	0.0820926
2021-12-10	07:19:22	-0.072	0.01	1.041	1.344	-0.664	-1.205	1.043	0.0734958		2021-12-10	07:19:39	0.143	0.004	1.156	0.95	-1.185	-0.308	1.165	0.0820926
2021-12-10	07:19:22	-0.072	0.01	1.041	1.344	-0.664	-1.205	1.043	0.0734958		2021-12-10	07:19:39	0.143	0.004	1.156	0.95	-1.185	-0.308	1.165	0.0820926
2021-12-10	07:19:22	-0.072	0.01	1.041	1.344	-0.664	-1.205	1.043	0.0734958		2021-12-10	07:19:39	0.143	0.004	1.156	0.95	-1.185	-0.308	1.165	0.0820926
2021-12-10	07:19:22	-0.074	0.015	1.047	1.539	-0.676	-1.137	1.05	0.0739891		2021-12-10	07:19:39	0.145	0.003	1.147	1.069	-1.01	-0.284	1.156	0.0814585
2021-12-10	07:19:23	-0.074	0.015	1.047	1.539	-0.676	-1.137	1.05	0.0739891		2021-12-10	07:19:39	0.145	0.003	1.147	1.069	-1.01	-0.284	1.156	0.0814585
2021-12-10	07:19:23	-0.074	0.015	1.047	1.539	-0.676	-1.137	1.05	0.0739891		2021-12-10	07:19:39	0.145	0.003	1.147	1.069	-1.01	-0.284	1.156	0.0814585
2021-12-10	07:19:23	-0.074	0.015	1.047	1.539	-0.676	-1.137	1.05	0.0739891		2021-12-10	07:19:39	0.145	0.003	1.147	1.069	-1.01	-0.284	1.156	0.0814585
2021-12-10	07:19:23	-0.074	0.015	1.047	1.539	-0.676	-1.137	1.05	0.0739891		2021-12-10	07:19:39	0.145	0.003	1.147	1.069	-1.01	-0.284	1.156	0.0814585
2021-12-10	07:19:23	-0.072	0.014	1.049	1.432	-0.634	-1.197	1.051	0.0740595		2021-12-10	07:19:40	0.143	0	1.128	1.153	-0.947	-0.324	1.137	0.0801196
2021-12-10	07:19:23	-0.072	0.014	1.049	1.432	-0.634	-1.197	1.051	0.0740595		2021-12-10	07:19:40	0.143	0	1.128	1.153	-0.947	-0.324	1.137	0.0801196
2021-12-10	07:19:23	-0.072	0.014	1.049	1.432	-0.634	-1.197	1.051	0.0740595		2021-12-10	07:19:40	0.143	0	1.128	1.153	-0.947	-0.324	1.137	0.0801196
2021-12-10	07:19:23	-0.072	0.014	1.049	1.432	-0.634	-1.197	1.051	0.0740595		2021-12-10	07:19:40	0.143	0	1.128	1.153	-0.947	-0.324	1.137	0.0801196
2021-12-10	07:19:23	-0.072	0.014	1.049	1.432	-0.634	-1.197	1.051	0.0740595		2021-12-10	07:19:40	0.143	0	1.128	1.153	-0.947	-0.324	1.137	0.0801196
2021-12-10	07:19:23	-0.072	0.015	1.044	1.544	-0.729	-1.281	1.046	0.0737072		2021-12-10	07:19:40	0.138	0.003	1.111	0.796	-1.218	-0.339	1.119	0.0788512
2021-12-10	07:19:24	-0.072	0.015	1.044	1.544	-0.729	-1.281	1.046	0.0737072		2021-12-10	07:19:40	0.138	0.003	1.111	0.796	-1.218	-0.339	1.119	0.0788512
2021-12-10	07:19:24	-0.072	0.015	1.044	1.544	-0.729	-1.281	1.046	0.0737072		2021-12-10	07:19:40	0.138	0.003	1.111	0.796	-1.218	-0.339	1.119	0.0788512
2021-12-10	07:19:24	-0.072	0.015	1.044	1.544	-0.729	-1.281	1.046	0.0737072		2021-12-10	07:19:40	0.138	0.003	1.111	0.796	-1.218	-0.339	1.119	0.0788512
2021-12-10	07:19:24	-0.072	0.015	1.044	1.544	-0.729	-1.281	1.046	0.0737072		2021-12-10	07:19:41	0.138	0.003	1.111	0.796	-1.218	-0.339	1.119	0.0788512
2021-12-10	07:19:24	-0.073	0.015	1.042	1.511	-0.717	-1.266	1.045	0.0736367		2021-12-10	07:19:41	0.14	0.004	1.1	1.04	-1.043	-0.308	1.109	0.0781466
2021-12-10	07:19:24	-0.073	0.015	1.042	1.511	-0.717	-1.266	1.045	0.0736367		2021-12-10	07:19:41	0.14	0.004	1.1	1.04	-1.043	-0.308	1.109	0.0781466
2021-12-10	07:19:24	-0.073	0.015	1.042	1.511	-0.717	-1.266	1.045	0.0736367		2021-12-10	07:19:41	0.14	0.004	1.1	1.04	-1.043	-0.308	1.109	0.0781466
2021-12-10	07:19:24	-0.073	0.015	1.042	1.511	-0.717	-1.266	1.045	0.0736367		2021-12-10	07:19:41	0.14	0.004	1.1	1.04	-1.043	-0.308	1.109	0.0781466
2021-12-10	07:19:24	-0.073	0.015	1.042	1.511	-0.717	-1.266	1.045	0.0736367		2021-12-10	07:19:41	0.14	0.004	1.1	1.04	-1.043	-0.308	1.109	0.0781466
2021-12-10	07:19:25	-0.072	0.011	1.04	1.463	-0.707	-1.169	1.042	0.0734254		2021-12-10	07:19:41	0.142	0	1.088	0.978	-0.784	-0.21	1.097	0.077301
2021-12-10	07:19:25	-0.072	0.011	1.04	1.463	-0.707	-1.169	1.042	0.0734254		2021-12-10	07:19:41	0.142	0	1.088	0.978	-0.784	-0.21	1.097	0.077301
2021-12-10	07:19:25	-0.072	0.011	1.04	1.463	-0.707	-1.169	1.042	0.0734254		2021-12-10	07:19:41	0.142	0	1.088	0.978	-0.784	-0.21	1.097	0.077301
2021-12-10	07:19:25	-0.072	0.011	1.04	1.463	-0.707	-1.169	1.042	0.0734254		2021-12-10	07:19:41	0.142	0	1.088	0.978	-0.784	-0.21	1.097	0.077301
2021-12-10	07:19:25	-0.072	0.011	1.04	1.463	-0.707	-1.169	1.042	0.0734254		2021-12-10	07:19:42	0.142	0	1.088	0.978	-0.784	-0.21	1.097	0.077301
2021-12-10	07:19:25	-0.072	0.015	1.043	1.505	-0.675	-1.109	1.046	0.0737072		2021-12-10	07:19:42	0.143	0.001	1.079	1.059	-0.821	-0.291	1.089	0.0767372
2021-12-10	07:19:25	-0.072	0.015	1.043	1.505	-0.675	-1.109	1.046	0.0737072		2021-12-10	07:19:42	0.143	0.001	1.079	1.059	-0.821	-0.291	1.089	0.0767372
2021-12-10	07:19:25	-0.072	0.015	1.043	1.505	-0.675	-1.109	1.046	0.0737072		2021-12-10	07:19:42	0.143	0.001	1.079	1.059	-0.821	-0.291	1.089	0.0767372
2021-12-10	07:19:25	-0.072	0.015	1.043	1.505	-0.675	-1.109	1.046	0.0737072		2021-12-10	07:19:42	0.143	0.001	1.079	1.059	-0.821	-0.291	1.089	0.0767372
2021-12-10	07:19:25	-0.072	0.015	1.043	1.505	-0.675	-1.109	1.046	0.0737072		2021-12-10	07:19:42	0.143	0.001	1.079	1.059	-0.821	-0.291	1.089	0.0767372
2021-12-10	07:19:26	-0.071	0.015	1.034	1.65	-0.768	-1.239	1.037	0.073073		2021-12-10	07:19:42	0.143	0.001	1.074	0.995	-0.86	-0.236	1.083	0.0763144
2021-12-10	07:19:26	-0.071	0.015	1.034	1.65	-0.768	-1.239	1.037	0.073073		2021-12-10	07:19:42	0.143	0.001	1.074	0.995	-0.86	-0.236	1.083	0.0763144
2021-12-10	07:19:26	-0.071	0.015	1.034	1.65	-0.768	-1.239	1.037	0.073073		2021-12-10	07:19:42	0.143	0.001	1.074	0.995	-0.86	-0.236	1.083	0.0763144
2021-12-10	07:19:26	-0.071	0.015	1.034	1.65	-0.768	-1.239	1.037	0.073073		2021-12-10	07:19:42	0.143	0.001	1.074	0.995	-0.86	-0.236	1.083	0.0763144
2021-12-10	07:19:26	-0.071	0.015	1.034	1.65	-0.768	-1.239	1.037	0.073073		2021-12-10	07:19:43	0.143	0.001	1.074	0.995	-0.86	-0.236	1.083	0.0763144
2021-12-10	07:19:26	-0.067	0.014	1.001	1.494	-1.134	-1.298	1.003	0.0706772		2021-12-10	07:19:43	0.145	0.001	1.07	1.099	-0.891	-0.262	1.08	0.0761031
2021-12-10	07:19:26	-0.067	0.014	1.001	1.494	-1.134	-1.298	1.003	0.0706772		2021-12-10	07:19:43	0.145	0.001	1.07	1.099	-0.891	-0.262	1.08	0.0761031
2021-12-10	07:19:26	-0.067	0.014	1.001	1.494	-1.134	-1.298	1.003	0.0706772		2021-12-10	07:19:43	0.145	0.001	1.07	1.099	-0.891	-0.262	1.08	0.0761031
2021-12-10	07:19:26	-0.067	0.014	1.001	1.494	-1.134	-1.298	1.003	0.0706772		2021-12-10	07:19:43	0.145	0.001	1.07	1.099	-0.891	-0.262	1.08	0.0761031
2021-12-10	07:19:26	-0.067	0.014	1.001	1.494	-1.134	-1.298	1.003	0.0706772		2021-12-10	07:19:43	0.145	0.001	1.07	1.099	-0.891	-0.262	1.08	0.0761031
2021-12-10	07:19:27	-0.065	0.014	0.977	1.559	-0.982	-1.298	0.979	0.068986		2021-12-10	07:19:43	0.148	-0.001	1.061	1.052	-0.866	-0.221	1.071	0.0754689
2021-12-10	07:19:27	-0.065	0.014	0.977	1.559	-0.982	-1.298	0.979	0.068986		2021-12-10	07:19:43	0.148	-0.001	1.061	1.052	-0.866	-0.221	1.071	0.0754689
2021-12-10	07:19:27	-0.065	0.014	0.977	1.559	-0.982	-1.298	0.979	0.068986		2021-12-10	07:19:43	0.148	-0.001	1.061	1.052	-0.866	-0.221	1.071	0.0754689
2021-12-10	07:19:27	-0.065	0.014	0.977	1.559	-0.982	-1.298	0.979	0.068986		2021-12-10	07:19:43	0.148	-0.001	1.061	1.052	-0.866	-0.221	1.071	0.0754689
2021-12-10	07:19:27	-0.065	0.014	0.977	1.559	-0.982	-1.298	0.979	0.068986		2021-12-10	07:19:44	0.148	-0.001	1.061	1.052	-0.866	-0.221	1.071	0.0754689
2021-12-10	07:19:27	-0.065	0.016	0.979	1.5	-0.808	-1.25	0.981	0.0691269		2021-12-10	07:19:44	0.146	0	1.06	1.017	-0.897	-0.26	1.07	0.0753984
2021-12-10	07:19:27	-0.065	0.016	0.979	1.5	-0.808	-1.25	0.981	0.0691269		2021-12-10	07:19:44	0.146	0	1.06	1.017	-0.897	-0.26	1.07	0.0753984
2021-12-10	07:19:27	-0.065	0.016	0.979	1.5	-0.808	-1.25	0.981	0.0691269		2021-12-10	07:19:44	0.146	0	1.06	1.017	-0.897	-0.26	1.07	0.0753984
2021-12-10	07:19:27	-0.065	0.016	0.979	1.5	-0.808	-1.25	0.981	0.0691269		2021-12-10	07:19:44	0.146	0	1.06	1.017	-0.897	-0.26	1.07	0.0753984
2021-12-10	07:19:27	-0.065	0.016	0.979	1.5	-0.808	-1.25	0.981	0.0691269		2021-12-10	07:19:44	0.146	0	1.06	1.017	-0.897	-0.26	1.07	0.0753984
2021-12-10	07:19:28	-0.065	0.016	0.987	1.466	-0.831	-1.194	0.989	0.0696907		2021-12-10	07:19:44	0.148	0.001	1.052	1.155	-0.821	-0.254	1.062	0.0748347
2021-12-10	07:19:28	-0.065	0.016	0.987	1.466	-0.831	-1.194	0.989	0.0696907		2021-12-10	07:19:44	0.148	0.001	1.052	1.155	-0.821	-0.254	1.062	0.0748347
2021-12-10	07:19:28	-0.065	0.016	0.987	1.466	-0.831	-1.194	0.989	0.0696907		2021-12-10	07:19:44	0.148	0.001	1.052	1.155	-0.821	-0.254	1.062	0.0748347
2021-12-10	07:19:28	-0.065	0.016	0.987	1.466	-0.831	-1.194	0.989	0.0696907		2021-12-10	07:19:44	0.148	0.001	1.052	1.155	-0.821	-0.254	1.062	0.0748347
2021-12-10	07:19:28	-0.065	0.016	0.987	1.466	-0.831	-1.194	0.989	0.0696907		2021-12-10	07:19:45	0.148	0.001	1.052	1.155	-0.821	-0.254	1.062	0.0748347
2021-12-10	07:19:28	-0.068	0.015	0.993	1.456	-0.663	-1.261	0.996	0.0701839		2021-12-10	07:19:45	0.152	-0.002	1.053	1.11	-0.889	-0.291	1.064	0.0749756
2021-12-10	07:19:28	-0.068	0.015	0.993	1.456	-0.663	-1.261	0.996	0.0701839		2021-12-10	07:19:45	0.152	-0.002	1.053	1.11	-0.889	-0.291	1.064	0.0749756
2021-12-10	07:19:28	-0.068	0.015	0.993	1.456	-0.663	-1.261	0.996	0.0701839		2021-12-10	07:19:45	0.152	-0.002	1.053	1.11	-0.889	-0.291	1.064	0.0749756
2021-12-10	07:19:28	-0.068	0.015	0.993	1.456	-0.663	-1.261	0.996	0.0701839		2021-12-10	07:19:45	0.152	-0.002	1.053	1.11	-0.889	-0.291	1.064	0.0749756
2021-12-10	07:19:29	-0.068	0.015	0.993	1.456	-0.663	-1.261	0.996	0.0701839		2021-12-10	07:19:45	0.152	-0.002	1.053	1.11	-0.889	-0.291	1.064	0.0749756
2021-12-10	07:19:29	-0.069	0.014	1.005	1.368	-0.695	-1.217	1.008	0.0710295		2021-12-10	07:19:45	0.154	0	1.046	1.115	-0.809	-0.218	1.057	0.0744823
2021-12-10	07:19:29	-0.069	0.014	1.005	1.368	-0.695	-1.217	1.008	0.0710295		2021-12-10	07:19:45	0.154	0	1.046	1.115	-0.809	-0.218	1.057	0.0744823
2021-12-10	07:19:29	-0.069	0.014	1.005	1.368	-0.695	-1.217	1.008	0.0710295		2021-12-10	07:19:45	0.154	0	1.046	1.115	-0.809	-0.218	1.057	0.0744823
2021-12-10	07:19:29	-0.069	0.014	1.005	1.368	-0.695	-1.217	1.008	0.0710295		2021-12-10	07:19:46	0.154	0	1.046	1.115	-0.809	-0.218	1.057	0.0744823
2021-12-10	07:19:29	-0.069	0.014	1.005	1.368	-0.695	-1.217	1.008	0.0710295		2021-12-10	07:19:46	0.154	0	1.046	1.115	-0.809	-0.218	1.057	0.0744823
2021-12-10	07:19:29	-0.069	0.016	1.008	1.477	-0.785	-1.201	1.011	0.0712409		2021-12-10	07:19:46	0.153	0	1.045	1.121	-0.819	-0.179	1.056	0.0744119
2021-12-10	07:19:29	-0.069	0.016	1.008	1.477	-0.785	-1.201	1.011	0.0712409		2021-12-10	07:19:46	0.153	0	1.045	1.121	-0.819	-0.179	1.056	0.0744119
2021-12-10	07:19:29	-0.069	0.016	1.008	1.477	-0.785	-1.201	1.011	0.0712409		2021-12-10	07:19:46	0.153	0	1.045	1.121	-0.819	-0.179	1.056	0.0744119
2021-12-10	07:19:29	-0.069	0.016	1.008	1.477	-0.785	-1.201	1.011	0.0712409		2021-12-10	07:19:46	0.153	0	1.045	1.121	-0.819	-0.179	1.056	0.0744119
2021-12-10	07:19:30	-0.069	0.016	1.008	1.477	-0.785	-1.201	1.011	0.0712409		2021-12-10	07:19:46	0.153	0	1.045	1.121	-0.819	-0.179	1.056	0.0744119
2021-12-10	07:19:30	-0.069	0.014	1.013	1.57	-0.806	-1.263	1.015	0.0715228		2021-12-10	07:19:46	0.159	0	1.049	1.073	-0.849	-0.246	1.061	0.0747642
2021-12-10	07:19:30	-0.069	0.014	1.013	1.57	-0.806	-1.263	1.015	0.0715228		2021-12-10	07:19:46	0.159	0	1.049	1.073	-0.849	-0.246	1.061	0.0747642
2021-12-10	07:19:30	-0.069	0.014	1.013	1.57	-0.806	-1.263	1.015	0.0715228		2021-12-10	07:19:46	0.159	0	1.049	1.073	-0.849	-0.246	1.061	0.0747642
2021-12-10	07:19:30	-0.069	0.014	1.013	1.57	-0.806	-1.263	1.015	0.0715228		2021-12-10	07:19:47	0.159	0	1.049	1.073	-0.849	-0.246	1.061	0.0747642
2021-12-10	07:19:30	-0.069	0.014	1.013	1.57	-0.806	-1.263	1.015	0.0715228		2021-12-10	07:19:47	0.159	0	1.049	1.073	-0.849	-0.246	1.061	0.0747642
2021-12-10	07:19:30	-0.068	0.015	1.017	1.463	-0.749	-1.231	1.02	0.0718751		2021-12-10	07:19:47	0.162	-0.004	1.041	1.101	-0.774	-0.247	1.054	0.0742709
2021-12-10	07:19:30	-0.068	0.015	1.017	1.463	-0.749	-1.231	1.02	0.0718751		2021-12-10	07:19:47	0.162	-0.004	1.041	1.101	-0.774	-0.247	1.054	0.0742709
2021-12-10	07:19:30	-0.068	0.015	1.017	1.463	-0.749	-1.231	1.02	0.0718751		2021-12-10	07:19:47	0.162	-0.004	1.041	1.101	-0.774	-0.247	1.054	0.0742709
2021-12-10	07:19:30	-0.068	0.015	1.017	1.463	-0.749	-1.231	1.02	0.0718751		2021-12-10	07:19:47	0.162	-0.004	1.041	1.101	-0.774	-0.247	1.054	0.0742709
2021-12-10	07:19:31	-0.068	0.015	1.017	1.463	-0.749	-1.231	1.02	0.0718751		2021-12-10	07:19:47	0.162	-0.004	1.041	1.101	-0.774	-0.247	1.054	0.0742709
2021-12-10	07:19:31	-0.069	0.011	1.022	1.43	-0.744	-1.138	1.024	0.072157		2021-12-10	07:19:47	0.163	-0.001	1.039	1.226	-0.856	-0.24	1.052	0.07413
2021-12-10	07:19:31	-0.069	0.011	1.022	1.43	-0.744	-1.138	1.024	0.072157		2021-12-10	07:19:47	0.163	-0.001	1.039	1.226	-0.856	-0.24	1.052	0.07413
2021-12-10	07:19:31	-0.069	0.011	1.022	1.43	-0.744	-1.138	1.024	0.072157		2021-12-10	07:19:47	0.163	-0.001	1.039	1.226	-0.856	-0.24	1.052	0.07413
2021-12-10	07:19:31	-0.069	0.011	1.022	1.43	-0.744	-1.138	1.024	0.072157		2021-12-10	07:19:48	0.163	-0.001	1.039	1.226	-0.856	-0.24	1.052	0.07413
2021-12-10	07:19:31	-0.069	0.011	1.022	1.43	-0.744	-1.138	1.024	0.072157		2021-12-10	07:19:48	0.163	-0.001	1.039	1.226	-0.856	-0.24	1.052	0.07413
2021-12-10	07:19:31	-0.073	0.014	1.022	1.643	-0.618	-1.193	1.024	0.072157		2021-12-10	07:19:48	0.165	-0.003	1.042	1.164	-0.789	-0.243	1.055	0.0743414
2021-12-10	07:19:31	-0.073	0.014	1.022	1.643	-0.618	-1.193	1.024	0.072157		2021-12-10	07:19:48	0.165	-0.003	1.042	1.164	-0.789	-0.243	1.055	0.0743414
2021-12-10	07:19:31	-0.073	0.014	1.022	1.643	-0.618	-1.193	1.024	0.072157		2021-12-10	07:19:48	0.165	-0.003	1.042	1.164	-0.789	-0.243	1.055	0.0743414
2021-12-10	07:19:32	-0.073	0.014	1.022	1.643	-0.618	-1.193	1.024	0.072157		2021-12-10	07:19:48	0.165	-0.003	1.042	1.164	-0.789	-0.243	1.055	0.0743414
2021-12-10	07:19:32	-0.073	0.014	1.022	1.643	-0.618	-1.193	1.024	0.072157		2021-12-10	07:19:48	0.165	-0.003	1.042	1.164	-0.789	-0.243	1.055	0.0743414
2021-12-10	07:19:32	-0.076	0.015	1.047	1.536	-0.442	-1.234	1.049	0.0739186		2021-12-10	07:19:48	0.164	-0.001	1.043	1.058	-0.827	-0.231	1.056	0.0744119
2021-12-10	07:19:32	-0.076	0.015	1.047	1.536	-0.442	-1.234	1.049	0.0739186		2021-12-10	07:19:48	0.164	-0.001	1.043	1.058	-0.827	-0.231	1.056	0.0744119
2021-12-10	07:19:32	-0.076	0.015	1.047	1.536	-0.442	-1.234	1.049	0.0739186		2021-12-10	07:19:49	0.164	-0.001	1.043	1.058	-0.827	-0.231	1.056	0.0744119
2021-12-10	07:19:32	-0.076	0.015	1.047	1.536	-0.442	-1.234	1.049	0.0739186		2021-12-10	07:19:49	0.164	-0.001	1.043	1.058	-0.827	-0.231	1.056	0.0744119
2021-12-10	07:19:32	-0.076	0.015	1.047	1.536	-0.442	-1.234	1.049	0.0739186		2021-12-10	07:19:49	0.164	-0.001	1.043	1.058	-0.827	-0.231	1.056	0.0744119
2021-12-10	07:19:32	-0.077	0.011	1.082	1.453	-0.305	-1.168	1.085	0.0764554		2021-12-10	07:19:49	0.163	0	1.041	1.027	-0.756	-0.228	1.054	0.0742709
2021-12-10	07:19:32	-0.077	0.011	1.082	1.453	-0.305	-1.168	1.085	0.0764554		2021-12-10	07:19:49	0.163	0	1.041	1.027	-0.756	-0.228	1.054	0.0742709
2021-12-10	07:19:32	-0.077	0.011	1.082	1.453	-0.305	-1.168	1.085	0.0764554		2021-12-10	07:19:49	0.163	0	1.041	1.027	-0.756	-0.228	1.054	0.0742709
2021-12-10	07:19:33	-0.077	0.011	1.082	1.453	-0.305	-1.168	1.085	0.0764554		2021-12-10	07:19:49	0.163	0	1.041	1.027	-0.756	-0.228	1.054	0.0742709
2021-12-10	07:19:33	-0.077	0.011	1.082	1.453	-0.305	-1.168	1.085	0.0764554		2021-12-10	07:19:49	0.163	0	1.041	1.027	-0.756	-0.228	1.054	0.0742709
2021-12-10	07:19:33	-0.078	0.014	1.107	1.593	-0.285	-1.179	1.11	0.078217		2021-12-10	07:19:49	0.16	-0.001	1.034	1.1	-0.832	-0.151	1.047	0.0737777
2021-12-10	07:19:33	-0.078	0.014	1.107	1.593	-0.285	-1.179	1.11	0.078217		2021-12-10	07:19:49	0.16	-0.001	1.034	1.1	-0.832	-0.151	1.047	0.0737777
2021-12-10	07:19:33	-0.078	0.014	1.107	1.593	-0.285	-1.179	1.11	0.078217		2021-12-10	07:19:50	0.16	-0.001	1.034	1.1	-0.832	-0.151	1.047	0.0737777
2021-12-10	07:19:33	-0.078	0.014	1.107	1.593	-0.285	-1.179	1.11	0.078217		2021-12-10	07:19:50	0.16	-0.001	1.034	1.1	-0.832	-0.151	1.047	0.0737777
2021-12-10	07:19:33	-0.078	0.014	1.107	1.593	-0.285	-1.179	1.11	0.078217		2021-12-10	07:19:50	0.16	-0.001	1.034	1.1	-0.832	-0.151	1.047	0.0737777
2021-12-10	07:19:33	-0.082	0.014	1.119	1.463	-0.327	-1.163	1.122	0.0790626		2021-12-10	07:19:50	0.168	-0.001	1.039	1.095	-0.653	-0.254	1.053	0.0742005
2021-12-10	07:19:33	-0.082	0.014	1.119	1.463	-0.327	-1.163	1.122	0.0790626		2021-12-10	07:19:50	0.168	-0.001	1.039	1.095	-0.653	-0.254	1.053	0.0742005
2021-12-10	07:19:33	-0.082	0.014	1.119	1.463	-0.327	-1.163	1.122	0.0790626		2021-12-10	07:19:50	0.168	-0.001	1.039	1.095	-0.653	-0.254	1.053	0.0742005
2021-12-10	07:19:34	-0.082	0.014	1.119	1.463	-0.327	-1.163	1.122	0.0790626		2021-12-10	07:19:50	0.168	-0.001	1.039	1.095	-0.653	-0.254	1.053	0.0742005
2021-12-10	07:19:34	-0.082	0.014	1.119	1.463	-0.327	-1.163	1.122	0.0790626		2021-12-10	07:19:50	0.168	-0.001	1.039	1.095	-0.653	-0.254	1.053	0.0742005
2021-12-10	07:19:34	-0.081	0.011	1.127	1.654	-0.331	-1.241	1.13	0.0796263		2021-12-10	07:19:50	0.167	0	1.034	1.077	-0.884	-0.246	1.047	0.0737777
2021-12-10	07:19:34	-0.081	0.011	1.127	1.654	-0.331	-1.241	1.13	0.0796263		2021-12-10	07:19:50	0.167	0	1.034	1.077	-0.884	-0.246	1.047	0.0737777
2021-12-10	07:19:34	-0.081	0.011	1.127	1.654	-0.331	-1.241	1.13	0.0796263		2021-12-10	07:19:51	0.167	0	1.034	1.077	-0.884	-0.246	1.047	0.0737777
2021-12-10	07:19:34	-0.081	0.011	1.127	1.654	-0.331	-1.241	1.13	0.0796263		2021-12-10	07:19:51	0.167	0	1.034	1.077	-0.884	-0.246	1.047	0.0737777
2021-12-10	07:19:34	-0.081	0.011	1.127	1.654	-0.331	-1.241	1.13	0.0796263		2021-12-10	07:19:51	0.167	0	1.034	1.077	-0.884	-0.246	1.047	0.0737777
2021-12-10	07:19:34	-0.085	0.012	1.131	1.526	-0.42	-1.243	1.134	0.0799082		2021-12-10	07:19:51	0.168	0.004	1.039	1.005	-0.828	-0.313	1.052	0.07413
2021-12-10	07:19:34	-0.085	0.012	1.131	1.526	-0.42	-1.243	1.134	0.0799082		2021-12-10	07:19:51	0.168	0.004	1.039	1.005	-0.828	-0.313	1.052	0.07413
2021-12-10	07:19:34	-0.085	0.012	1.131	1.526	-0.42	-1.243	1.134	0.0799082		2021-12-10	07:19:51	0.168	0.004	1.039	1.005	-0.828	-0.313	1.052	0.07413
2021-12-10	07:19:35	-0.085	0.012	1.131	1.526	-0.42	-1.243	1.134	0.0799082		2021-12-10	07:19:51	0.168	0.004	1.039	1.005	-0.828	-0.313	1.052	0.07413
2021-12-10	07:19:35	-0.085	0.012	1.131	1.526	-0.42	-1.243	1.134	0.0799082		2021-12-10	07:19:51	0.168	0.004	1.039	1.005	-0.828	-0.313	1.052	0.07413
2021-12-10	07:19:35	-0.084	0.013	1.14	1.428	-0.441	-1.166	1.143	0.0805424		2021-12-10	07:19:51	0.17	0.002	1.033	1.047	-0.757	-0.351	1.047	0.0737777
2021-12-10	07:19:35	-0.084	0.013	1.14	1.428	-0.441	-1.166	1.143	0.0805424		2021-12-10	07:19:51	0.17	0.002	1.033	1.047	-0.757	-0.351	1.047	0.0737777
2021-12-10	07:19:35	-0.084	0.013	1.14	1.428	-0.441	-1.166	1.143	0.0805424		2021-12-10	07:19:52	0.17	0.002	1.033	1.047	-0.757	-0.351	1.047	0.0737777
2021-12-10	07:19:35	-0.084	0.013	1.14	1.428	-0.441	-1.166	1.143	0.0805424		2021-12-10	07:19:52	0.17	0.002	1.033	1.047	-0.757	-0.351	1.047	0.0737777
2021-12-10	07:19:35	-0.084	0.013	1.14	1.428	-0.441	-1.166	1.143	0.0805424		2021-12-10	07:19:52	0.17	0.002	1.033	1.047	-0.757	-0.351	1.047	0.0737777
2021-12-10	07:19:35	-0.084	0.012	1.146	1.46	-0.339	-1.193	1.149	0.0809652		2021-12-10	07:19:52	0.168	-0.004	1.033	1.178	-0.805	-0.263	1.046	0.0737072
2021-12-10	07:19:35	-0.084	0.012	1.146	1.46	-0.339	-1.193	1.149	0.0809652		2021-12-10	07:19:52	0.168	-0.004	1.033	1.178	-0.805	-0.263	1.046	0.0737072
2021-12-10	07:19:36	-0.084	0.012	1.146	1.46	-0.339	-1.193	1.149	0.0809652		2021-12-10	07:19:52	0.168	-0.004	1.033	1.178	-0.805	-0.263	1.046	0.0737072
2021-12-10	07:19:36	-0.084	0.012	1.146	1.46	-0.339	-1.193	1.149	0.0809652		2021-12-10	07:19:52	0.168	-0.004	1.033	1.178	-0.805	-0.263	1.046	0.0737072
2021-12-10	07:19:36	-0.084	0.012	1.146	1.46	-0.339	-1.193	1.149	0.0809652		2021-12-10	07:19:52	0.168	-0.004	1.033	1.178	-0.805	-0.263	1.046	0.0737072
2021-12-10	07:19:36	-0.087	0.011	1.15	1.483	-0.315	-1.186	1.153	0.0812471		2021-12-10	07:19:52	0.17	-0.004	1.033	1.346	-0.85	-0.169	1.047	0.0737777
2021-12-10	07:19:36	-0.087	0.011	1.15	1.483	-0.315	-1.186	1.153	0.0812471		2021-12-10	07:19:52	0.17	-0.004	1.033	1.346	-0.85	-0.169	1.047	0.0737777
2021-12-10	07:19:36	-0.087	0.011	1.15	1.483	-0.315	-1.186	1.153	0.0812471		2021-12-10	07:19:53	0.17	-0.004	1.033	1.346	-0.85	-0.169	1.047	0.0737777
2021-12-10	07:19:36	-0.087	0.011	1.15	1.483	-0.315	-1.186	1.153	0.0812471		2021-12-10	07:19:53	0.17	-0.004	1.033	1.346	-0.85	-0.169	1.047	0.0737777
2021-12-10	07:19:36	-0.087	0.011	1.15	1.483	-0.315	-1.186	1.153	0.0812471		2021-12-10	07:19:53	0.17	-0.004	1.033	1.346	-0.85	-0.169	1.047	0.0737777
2021-12-10	07:19:36	-0.086	0.011	1.156	1.403	-0.236	-1.176	1.159	0.0816698		2021-12-10	07:19:53	0.167	-0.001	1.031	1.418	-0.797	-0.174	1.045	0.0736367
2021-12-10	07:19:36	-0.086	0.011	1.156	1.403	-0.236	-1.176	1.159	0.0816698		2021-12-10	07:19:53	0.167	-0.001	1.031	1.418	-0.797	-0.174	1.045	0.0736367
2021-12-10	07:19:37	-0.086	0.011	1.156	1.403	-0.236	-1.176	1.159	0.0816698		2021-12-10	07:19:53	0.167	-0.001	1.031	1.418	-0.797	-0.174	1.045	0.0736367
2021-12-10	07:19:37	-0.086	0.011	1.156	1.403	-0.236	-1.176	1.159	0.0816698		2021-12-10	07:19:53	0.167	-0.001	1.031	1.418	-0.797	-0.174	1.045	0.0736367
2021-12-10	07:19:37	-0.086	0.011	1.156	1.403	-0.236	-1.176	1.159	0.0816698		2021-12-10	07:19:53	0.167	-0.001	1.031	1.418	-0.797	-0.174	1.045	0.0736367
2021-12-10	07:19:37	-0.086	0.012	1.146	1.463	-0.468	-1.163	1.149	0.0809652		2021-12-10	07:19:53	0.17	0	1.033	1.26	-0.841	-0.211	1.047	0.0737777
2021-12-10	07:19:37	-0.086	0.012	1.146	1.463	-0.468	-1.163	1.149	0.0809652		2021-12-10	07:19:54	0.17	0	1.033	1.26	-0.841	-0.211	1.047	0.0737777
2021-12-10	07:19:37	-0.086	0.012	1.146	1.463	-0.468	-1.163	1.149	0.0809652		2021-12-10	07:19:54	0.17	0	1.033	1.26	-0.841	-0.211	1.047	0.0737777
2021-12-10	07:19:37	-0.086	0.012	1.146	1.463	-0.468	-1.163	1.149	0.0809652		2021-12-10	07:19:54	0.17	0	1.033	1.26	-0.841	-0.211	1.047	0.0737777
2021-12-10	07:19:37	-0.086	0.012	1.146	1.463	-0.468	-1.163	1.149	0.0809652		2021-12-10	07:19:54	0.17	0	1.033	1.26	-0.841	-0.211	1.047	0.0737777
2021-12-10	07:19:37	-0.084	0.013	1.126	1.466	-0.576	-1.25	1.129	0.0795559		2021-12-10	07:19:54	0.17	-0.001	1.032	0.979	-0.76	-0.163	1.046	0.0737072
2021-12-10	07:19:37	-0.084	0.013	1.126	1.466	-0.576	-1.25	1.129	0.0795559		2021-12-10	07:19:54	0.17	-0.001	1.032	0.979	-0.76	-0.163	1.046	0.0737072
2021-12-10	07:19:38	-0.084	0.013	1.126	1.466	-0.576	-1.25	1.129	0.0795559		2021-12-10	07:19:54	0.17	-0.001	1.032	0.979	-0.76	-0.163	1.046	0.0737072
2021-12-10	07:19:38	-0.084	0.013	1.126	1.466	-0.576	-1.25	1.129	0.0795559		2021-12-10	07:19:54	0.17	-0.001	1.032	0.979	-0.76	-0.163	1.046	0.0737072
2021-12-10	07:19:38	-0.084	0.013	1.126	1.466	-0.576	-1.25	1.129	0.0795559		2021-12-10	07:19:54	0.17	-0.001	1.032	0.979	-0.76	-0.163	1.046	0.0737072
2021-12-10	07:19:38	-0.083	0.014	1.109	1.389	-0.621	-1.204	1.113	0.0784284		2021-12-10	07:19:54	0.169	-0.002	1.035	1.004	-0.776	-0.168	1.049	0.0739186
2021-12-10	07:19:38	-0.083	0.014	1.109	1.389	-0.621	-1.204	1.113	0.0784284		2021-12-10	07:19:55	0.169	-0.002	1.035	1.004	-0.776	-0.168	1.049	0.0739186
2021-12-10	07:19:38	-0.083	0.014	1.109	1.389	-0.621	-1.204	1.113	0.0784284		2021-12-10	07:19:55	0.169	-0.002	1.035	1.004	-0.776	-0.168	1.049	0.0739186
2021-12-10	07:19:38	-0.083	0.014	1.109	1.389	-0.621	-1.204	1.113	0.0784284		2021-12-10	07:19:55	0.169	-0.002	1.035	1.004	-0.776	-0.168	1.049	0.0739186
2021-12-10	07:19:38	-0.083	0.014	1.109	1.389	-0.621	-1.204	1.113	0.0784284		2021-12-10	07:19:55	0.169	-0.002	1.035	1.004	-0.776	-0.168	1.049	0.0739186
2021-12-10	07:19:38	-0.083	0.014	1.095	1.4	-0.634	-1.24	1.098	0.0773714		2021-12-10	07:19:55	0.17	-0.003	1.029	1.071	-0.811	-0.156	1.043	0.0734958
2021-12-10	07:19:38	-0.083	0.014	1.095	1.4	-0.634	-1.24	1.098	0.0773714		2021-12-10	07:19:55	0.17	-0.003	1.029	1.071	-0.811	-0.156	1.043	0.0734958
2021-12-10	07:19:39	-0.083	0.014	1.095	1.4	-0.634	-1.24	1.098	0.0773714		2021-12-10	07:19:55	0.17	-0.003	1.029	1.071	-0.811	-0.156	1.043	0.0734958
2021-12-10	07:19:39	-0.083	0.014	1.095	1.4	-0.634	-1.24	1.098	0.0773714		2021-12-10	07:19:55	0.17	-0.003	1.029	1.071	-0.811	-0.156	1.043	0.0734958
2021-12-10	07:19:39	-0.083	0.014	1.095	1.4	-0.634	-1.24	1.098	0.0773714		2021-12-10	07:19:55	0.17	-0.003	1.029	1.071	-0.811	-0.156	1.043	0.0734958
2021-12-10	07:19:39	-0.084	0.009	1.086	1.423	-0.553	-1.241	1.09	0.0768077		2021-12-10	07:19:55	0.172	-0.002	1.038	1.066	-0.814	-0.193	1.052	0.07413
2021-12-10	07:19:39	-0.084	0.009	1.086	1.423	-0.553	-1.241	1.09	0.0768077		2021-12-10	07:19:56	0.172	-0.002	1.038	1.066	-0.814	-0.193	1.052	0.07413
2021-12-10	07:19:39	-0.084	0.009	1.086	1.423	-0.553	-1.241	1.09	0.0768077		2021-12-10	07:19:56	0.172	-0.002	1.038	1.066	-0.814	-0.193	1.052	0.07413
2021-12-10	07:19:39	-0.084	0.009	1.086	1.423	-0.553	-1.241	1.09	0.0768077		2021-12-10	07:19:56	0.172	-0.002	1.038	1.066	-0.814	-0.193	1.052	0.07413
2021-12-10	07:19:39	-0.084	0.009	1.086	1.423	-0.553	-1.241	1.09	0.0768077		2021-12-10	07:19:56	0.172	-0.002	1.038	1.066	-0.814	-0.193	1.052	0.07413
2021-12-10	07:19:39	-0.085	0.012	1.073	1.464	-0.657	-1.163	1.076	0.0758212		2021-12-10	07:19:56	0.174	0	1.033	1.002	-0.792	-0.172	1.048	0.0738481
2021-12-10	07:19:40	-0.085	0.012	1.073	1.464	-0.657	-1.163	1.076	0.0758212		2021-12-10	07:19:56	0.174	0	1.033	1.002	-0.792	-0.172	1.048	0.0738481
2021-12-10	07:19:40	-0.085	0.012	1.073	1.464	-0.657	-1.163	1.076	0.0758212		2021-12-10	07:19:56	0.174	0	1.033	1.002	-0.792	-0.172	1.048	0.0738481
2021-12-10	07:19:40	-0.085	0.012	1.073	1.464	-0.657	-1.163	1.076	0.0758212		2021-12-10	07:19:56	0.174	0	1.033	1.002	-0.792	-0.172	1.048	0.0738481
2021-12-10	07:19:40	-0.085	0.012	1.073	1.464	-0.657	-1.163	1.076	0.0758212		2021-12-10	07:19:56	0.174	0	1.033	1.002	-0.792	-0.172	1.048	0.0738481
2021-12-10	07:19:40	-0.086	0.011	1.072	1.505	-0.588	-1.2	1.075	0.0757507		2021-12-10	07:19:57	0.172	-0.003	1.028	0.966	-0.777	-0.259	1.042	0.0734254
2021-12-10	07:19:40	-0.086	0.011	1.072	1.505	-0.588	-1.2	1.075	0.0757507		2021-12-10	07:19:57	0.172	-0.003	1.028	0.966	-0.777	-0.259	1.042	0.0734254
2021-12-10	07:19:40	-0.086	0.011	1.072	1.505	-0.588	-1.2	1.075	0.0757507		2021-12-10	07:19:57	0.172	-0.003	1.028	0.966	-0.777	-0.259	1.042	0.0734254
2021-12-10	07:19:40	-0.086	0.011	1.072	1.505	-0.588	-1.2	1.075	0.0757507		2021-12-10	07:19:57	0.172	-0.003	1.028	0.966	-0.777	-0.259	1.042	0.0734254
2021-12-10	07:19:40	-0.086	0.011	1.072	1.505	-0.588	-1.2	1.075	0.0757507		2021-12-10	07:19:57	0.172	-0.003	1.028	0.966	-0.777	-0.259	1.042	0.0734254
2021-12-10	07:19:40	-0.084	0.01	1.069	1.459	-0.698	-1.167	1.072	0.0755393		2021-12-10	07:19:57	0.168	-0.004	1.03	1.041	-0.824	-0.247	1.043	0.0734958
2021-12-10	07:19:41	-0.084	0.01	1.069	1.459	-0.698	-1.167	1.072	0.0755393		2021-12-10	07:19:57	0.168	-0.004	1.03	1.041	-0.824	-0.247	1.043	0.0734958
2021-12-10	07:19:41	-0.084	0.01	1.069	1.459	-0.698	-1.167	1.072	0.0755393		2021-12-10	07:19:57	0.168	-0.004	1.03	1.041	-0.824	-0.247	1.043	0.0734958
2021-12-10	07:19:41	-0.084	0.01	1.069	1.459	-0.698	-1.167	1.072	0.0755393		2021-12-10	07:19:57	0.168	-0.004	1.03	1.041	-0.824	-0.247	1.043	0.0734958
2021-12-10	07:19:41	-0.084	0.01	1.069	1.459	-0.698	-1.167	1.072	0.0755393		2021-12-10	07:19:57	0.168	-0.004	1.03	1.041	-0.824	-0.247	1.043	0.0734958
2021-12-10	07:19:41	-0.088	0.012	1.058	1.603	-0.724	-1.138	1.061	0.0747642		2021-12-10	07:19:58	0.171	-0.001	1.026	1.094	-0.812	-0.278	1.04	0.0732844
2021-12-10	07:19:41	-0.088	0.012	1.058	1.603	-0.724	-1.138	1.061	0.0747642		2021-12-10	07:19:58	0.171	-0.001	1.026	1.094	-0.812	-0.278	1.04	0.0732844
2021-12-10	07:19:41	-0.088	0.012	1.058	1.603	-0.724	-1.138	1.061	0.0747642		2021-12-10	07:19:58	0.171	-0.001	1.026	1.094	-0.812	-0.278	1.04	0.0732844
2021-12-10	07:19:41	-0.088	0.012	1.058	1.603	-0.724	-1.138	1.061	0.0747642		2021-12-10	07:19:58	0.171	-0.001	1.026	1.094	-0.812	-0.278	1.04	0.0732844
2021-12-10	07:19:41	-0.088	0.012	1.058	1.603	-0.724	-1.138	1.061	0.0747642		2021-12-10	07:19:58	0.171	-0.001	1.026	1.094	-0.812	-0.278	1.04	0.0732844
2021-12-10	07:19:41	-0.089	0.013	1.06	1.873	-0.891	-1.189	1.063	0.0749051		2021-12-10	07:19:58	0.171	0.003	1.031	1.131	-0.779	-0.232	1.045	0.0736367
2021-12-10	07:19:42	-0.089	0.013	1.06	1.873	-0.891	-1.189	1.063	0.0749051		2021-12-10	07:19:58	0.171	0.003	1.031	1.131	-0.779	-0.232	1.045	0.0736367
2021-12-10	07:19:42	-0.089	0.013	1.06	1.873	-0.891	-1.189	1.063	0.0749051		2021-12-10	07:19:58	0.171	0.003	1.031	1.131	-0.779	-0.232	1.045	0.0736367
2021-12-10	07:19:42	-0.089	0.013	1.06	1.873	-0.891	-1.189	1.063	0.0749051		2021-12-10	07:19:58	0.171	0.003	1.031	1.131	-0.779	-0.232	1.045	0.0736367
2021-12-10	07:19:42	-0.089	0.013	1.06	1.873	-0.891	-1.189	1.063	0.0749051		2021-12-10	07:19:58	0.171	0.003	1.031	1.131	-0.779	-0.232	1.045	0.0736367
2021-12-10	07:19:42	-0.091	0.016	1.054	1.515	-0.768	-1.137	1.058	0.0745528		2021-12-10	07:19:59	0.171	0	1.03	1.053	-0.824	-0.203	1.044	0.0735663
2021-12-10	07:19:42	-0.091	0.016	1.054	1.515	-0.768	-1.137	1.058	0.0745528		2021-12-10	07:19:59	0.171	0	1.03	1.053	-0.824	-0.203	1.044	0.0735663
2021-12-10	07:19:42	-0.091	0.016	1.054	1.515	-0.768	-1.137	1.058	0.0745528		2021-12-10	07:19:59	0.171	0	1.03	1.053	-0.824	-0.203	1.044	0.0735663
2021-12-10	07:19:42	-0.091	0.016	1.054	1.515	-0.768	-1.137	1.058	0.0745528		2021-12-10	07:19:59	0.171	0	1.03	1.053	-0.824	-0.203	1.044	0.0735663
2021-12-10	07:19:42	-0.091	0.016	1.054	1.515	-0.768	-1.137	1.058	0.0745528		2021-12-10	07:19:59	0.171	0	1.03	1.053	-0.824	-0.203	1.044	0.0735663
2021-12-10	07:19:42	-0.093	0.016	1.05	1.437	-0.723	-1.088	1.054	0.0742709		2021-12-10	07:19:59	0.171	-0.002	1.029	1.076	-0.808	-0.265	1.043	0.0734958
2021-12-10	07:19:43	-0.093	0.016	1.05	1.437	-0.723	-1.088	1.054	0.0742709		2021-12-10	07:19:59	0.171	-0.002	1.029	1.076	-0.808	-0.265	1.043	0.0734958
2021-12-10	07:19:43	-0.093	0.016	1.05	1.437	-0.723	-1.088	1.054	0.0742709		2021-12-10	07:19:59	0.171	-0.002	1.029	1.076	-0.808	-0.265	1.043	0.0734958
2021-12-10	07:19:43	-0.093	0.016	1.05	1.437	-0.723	-1.088	1.054	0.0742709		2021-12-10	07:19:59	0.171	-0.002	1.029	1.076	-0.808	-0.265	1.043	0.0734958
2021-12-10	07:19:43	-0.093	0.016	1.05	1.437	-0.723	-1.088	1.054	0.0742709		2021-12-10	07:19:59	0.171	-0.002	1.029	1.076	-0.808	-0.265	1.043	0.0734958
2021-12-10	07:19:43	-0.092	0.016	1.047	1.55	-0.666	-1.144	1.051	0.0740595		2021-12-10	07:20:00	0.171	-0.001	1.023	1.158	-0.769	-0.295	1.037	0.073073
2021-12-10	07:19:43	-0.092	0.016	1.047	1.55	-0.666	-1.144	1.051	0.0740595		2021-12-10	07:20:00	0.171	-0.001	1.023	1.158	-0.769	-0.295	1.037	0.073073
2021-12-10	07:19:43	-0.092	0.016	1.047	1.55	-0.666	-1.144	1.051	0.0740595		2021-12-10	07:20:00	0.171	-0.001	1.023	1.158	-0.769	-0.295	1.037	0.073073
2021-12-10	07:19:43	-0.092	0.016	1.047	1.55	-0.666	-1.144	1.051	0.0740595		2021-12-10	07:20:00	0.171	-0.001	1.023	1.158	-0.769	-0.295	1.037	0.073073
2021-12-10	07:19:43	-0.092	0.016	1.047	1.55	-0.666	-1.144	1.051	0.0740595		2021-12-10	07:20:00	0.171	-0.001	1.023	1.158	-0.769	-0.295	1.037	0.073073
2021-12-10	07:19:44	-0.096	0.015	1.042	1.61	-0.765	-1.18	1.046	0.0737072		2021-12-10	07:20:00	0.171	-0.001	1.025	1.124	-0.77	-0.264	1.039	0.073214
2021-12-10	07:19:44	-0.096	0.015	1.042	1.61	-0.765	-1.18	1.046	0.0737072		2021-12-10	07:20:00	0.171	-0.001	1.025	1.124	-0.77	-0.264	1.039	0.073214
2021-12-10	07:19:44	-0.096	0.015	1.042	1.61	-0.765	-1.18	1.046	0.0737072		2021-12-10	07:20:00	0.171	-0.001	1.025	1.124	-0.77	-0.264	1.039	0.073214
2021-12-10	07:19:44	-0.096	0.015	1.042	1.61	-0.765	-1.18	1.046	0.0737072		2021-12-10	07:20:00	0.171	-0.001	1.025	1.124	-0.77	-0.264	1.039	0.073214
2021-12-10	07:19:44	-0.096	0.015	1.042	1.61	-0.765	-1.18	1.046	0.0737072		2021-12-10	07:20:00	0.171	-0.001	1.025	1.124	-0.77	-0.264	1.039	0.073214
2021-12-10	07:19:44	-0.096	0.013	1.044	1.578	-0.708	-1.164	1.048	0.0738481		2021-12-10	07:20:01	0.175	0.001	1.032	1.008	-0.818	-0.273	1.047	0.0737777
2021-12-10	07:19:44	-0.096	0.013	1.044	1.578	-0.708	-1.164	1.048	0.0738481		2021-12-10	07:20:01	0.175	0.001	1.032	1.008	-0.818	-0.273	1.047	0.0737777
2021-12-10	07:19:44	-0.096	0.013	1.044	1.578	-0.708	-1.164	1.048	0.0738481		2021-12-10	07:20:01	0.175	0.001	1.032	1.008	-0.818	-0.273	1.047	0.0737777
2021-12-10	07:19:44	-0.096	0.013	1.044	1.578	-0.708	-1.164	1.048	0.0738481		2021-12-10	07:20:01	0.175	0.001	1.032	1.008	-0.818	-0.273	1.047	0.0737777
2021-12-10	07:19:44	-0.096	0.013	1.044	1.578	-0.708	-1.164	1.048	0.0738481		2021-12-10	07:20:01	0.175	0.001	1.032	1.008	-0.818	-0.273	1.047	0.0737777
2021-12-10	07:19:45	-0.099	0.013	1.038	1.446	-0.672	-1.158	1.042	0.0734254		2021-12-10	07:20:01	0.17	0.002	1.033	1.083	-0.79	-0.264	1.047	0.0737777
2021-12-10	07:19:45	-0.099	0.013	1.038	1.446	-0.672	-1.158	1.042	0.0734254		2021-12-10	07:20:01	0.17	0.002	1.033	1.083	-0.79	-0.264	1.047	0.0737777
2021-12-10	07:19:45	-0.099	0.013	1.038	1.446	-0.672	-1.158	1.042	0.0734254		2021-12-10	07:20:01	0.17	0.002	1.033	1.083	-0.79	-0.264	1.047	0.0737777
2021-12-10	07:19:45	-0.099	0.013	1.038	1.446	-0.672	-1.158	1.042	0.0734254		2021-12-10	07:20:01	0.17	0.002	1.033	1.083	-0.79	-0.264	1.047	0.0737777
2021-12-10	07:19:45	-0.099	0.013	1.038	1.446	-0.672	-1.158	1.042	0.0734254		2021-12-10	07:20:02	0.17	0.002	1.033	1.083	-0.79	-0.264	1.047	0.0737777
2021-12-10	07:19:45	-0.098	0.015	1.041	1.402	-0.582	-1.163	1.046	0.0737072		2021-12-10	07:20:02	0.169	-0.001	1.034	1.09	-0.805	-0.28	1.048	0.0738481
2021-12-10	07:19:45	-0.098	0.015	1.041	1.402	-0.582	-1.163	1.046	0.0737072		2021-12-10	07:20:02	0.169	-0.001	1.034	1.09	-0.805	-0.28	1.048	0.0738481
2021-12-10	07:19:45	-0.098	0.015	1.041	1.402	-0.582	-1.163	1.046	0.0737072		2021-12-10	07:20:02	0.169	-0.001	1.034	1.09	-0.805	-0.28	1.048	0.0738481
2021-12-10	07:19:45	-0.098	0.015	1.041	1.402	-0.582	-1.163	1.046	0.0737072		2021-12-10	07:20:02	0.169	-0.001	1.034	1.09	-0.805	-0.28	1.048	0.0738481
2021-12-10	07:19:45	-0.098	0.015	1.041	1.402	-0.582	-1.163	1.046	0.0737072		2021-12-10	07:20:02	0.169	-0.001	1.034	1.09	-0.805	-0.28	1.048	0.0738481
2021-12-10	07:19:46	-0.103	0.014	1.037	1.416	-0.752	-1.073	1.042	0.0734254		2021-12-10	07:20:02	0.173	-0.001	1.026	1.221	-0.848	-0.331	1.04	0.0732844
2021-12-10	07:19:46	-0.103	0.014	1.037	1.416	-0.752	-1.073	1.042	0.0734254		2021-12-10	07:20:02	0.173	-0.001	1.026	1.221	-0.848	-0.331	1.04	0.0732844
2021-12-10	07:19:46	-0.103	0.014	1.037	1.416	-0.752	-1.073	1.042	0.0734254		2021-12-10	07:20:02	0.173	-0.001	1.026	1.221	-0.848	-0.331	1.04	0.0732844
2021-12-10	07:19:46	-0.103	0.014	1.037	1.416	-0.752	-1.073	1.042	0.0734254		2021-12-10	07:20:02	0.173	-0.001	1.026	1.221	-0.848	-0.331	1.04	0.0732844
2021-12-10	07:19:46	-0.103	0.014	1.037	1.416	-0.752	-1.073	1.042	0.0734254		2021-12-10	07:20:02	0.173	-0.001	1.026	1.221	-0.848	-0.331	1.04	0.0732844
2021-12-10	07:19:46	-0.103	0.012	1.037	1.423	-0.721	-1.142	1.042	0.0734254		2021-12-10	07:20:03	0.175	-0.001	1.031	1.256	-0.766	-0.27	1.046	0.0737072
2021-12-10	07:19:46	-0.103	0.012	1.037	1.423	-0.721	-1.142	1.042	0.0734254		2021-12-10	07:20:03	0.175	-0.001	1.031	1.256	-0.766	-0.27	1.046	0.0737072
2021-12-10	07:19:46	-0.103	0.012	1.037	1.423	-0.721	-1.142	1.042	0.0734254		2021-12-10	07:20:03	0.175	-0.001	1.031	1.256	-0.766	-0.27	1.046	0.0737072
2021-12-10	07:19:46	-0.103	0.012	1.037	1.423	-0.721	-1.142	1.042	0.0734254		2021-12-10	07:20:03	0.175	-0.001	1.031	1.256	-0.766	-0.27	1.046	0.0737072
2021-12-10	07:19:46	-0.103	0.012	1.037	1.423	-0.721	-1.142	1.042	0.0734254		2021-12-10	07:20:03	0.175	-0.001	1.031	1.256	-0.766	-0.27	1.046	0.0737072
2021-12-10	07:19:47	-0.105	0.012	1.038	1.527	-0.715	-1.166	1.044	0.0735663		2021-12-10	07:20:03	0.172	-0.001	1.036	1.145	-0.844	-0.282	1.05	0.0739891
2021-12-10	07:19:47	-0.105	0.012	1.038	1.527	-0.715	-1.166	1.044	0.0735663		2021-12-10	07:20:03	0.172	-0.001	1.036	1.145	-0.844	-0.282	1.05	0.0739891
2021-12-10	07:19:47	-0.105	0.012	1.038	1.527	-0.715	-1.166	1.044	0.0735663		2021-12-10	07:20:03	0.172	-0.001	1.036	1.145	-0.844	-0.282	1.05	0.0739891
2021-12-10	07:19:47	-0.105	0.012	1.038	1.527	-0.715	-1.166	1.044	0.0735663		2021-12-10	07:20:03	0.172	-0.001	1.036	1.145	-0.844	-0.282	1.05	0.0739891
2021-12-10	07:19:47	-0.105	0.012	1.038	1.527	-0.715	-1.166	1.044	0.0735663		2021-12-10	07:20:04	0.172	-0.001	1.036	1.145	-0.844	-0.282	1.05	0.0739891
2021-12-10	07:19:47	-0.107	0.014	1.033	1.528	-0.74	-1.17	1.038	0.0731435		2021-12-10	07:20:04	0.173	-0.001	1.033	1.066	-0.761	-0.252	1.047	0.0737777
2021-12-10	07:19:47	-0.107	0.014	1.033	1.528	-0.74	-1.17	1.038	0.0731435		2021-12-10	07:20:04	0.173	-0.001	1.033	1.066	-0.761	-0.252	1.047	0.0737777
2021-12-10	07:19:47	-0.107	0.014	1.033	1.528	-0.74	-1.17	1.038	0.0731435		2021-12-10	07:20:04	0.173	-0.001	1.033	1.066	-0.761	-0.252	1.047	0.0737777
2021-12-10	07:19:47	-0.107	0.014	1.033	1.528	-0.74	-1.17	1.038	0.0731435		2021-12-10	07:20:04	0.173	-0.001	1.033	1.066	-0.761	-0.252	1.047	0.0737777
2021-12-10	07:19:48	-0.107	0.014	1.033	1.528	-0.74	-1.17	1.038	0.0731435		2021-12-10	07:20:04	0.173	-0.001	1.033	1.066	-0.761	-0.252	1.047	0.0737777
2021-12-10	07:19:48	-0.108	0.013	1.034	1.57	-0.621	-1.173	1.04	0.0732844		2021-12-10	07:20:04	0.171	-0.003	1.036	1.127	-0.805	-0.275	1.05	0.0739891
2021-12-10	07:19:48	-0.108	0.013	1.034	1.57	-0.621	-1.173	1.04	0.0732844		2021-12-10	07:20:04	0.171	-0.003	1.036	1.127	-0.805	-0.275	1.05	0.0739891
2021-12-10	07:19:48	-0.108	0.013	1.034	1.57	-0.621	-1.173	1.04	0.0732844		2021-12-10	07:20:04	0.171	-0.003	1.036	1.127	-0.805	-0.275	1.05	0.0739891
2021-12-10	07:19:48	-0.108	0.013	1.034	1.57	-0.621	-1.173	1.04	0.0732844		2021-12-10	07:20:04	0.171	-0.003	1.036	1.127	-0.805	-0.275	1.05	0.0739891
2021-12-10	07:19:48	-0.108	0.013	1.034	1.57	-0.621	-1.173	1.04	0.0732844		2021-12-10	07:20:05	0.171	-0.003	1.036	1.127	-0.805	-0.275	1.05	0.0739891
2021-12-10	07:19:48	-0.109	0.011	1.036	1.581	-0.738	-1.251	1.042	0.0734254		2021-12-10	07:20:05	0.171	-0.001	1.028	1.195	-0.867	-0.289	1.042	0.0734254
2021-12-10	07:19:48	-0.109	0.011	1.036	1.581	-0.738	-1.251	1.042	0.0734254		2021-12-10	07:20:05	0.171	-0.001	1.028	1.195	-0.867	-0.289	1.042	0.0734254
2021-12-10	07:19:48	-0.109	0.011	1.036	1.581	-0.738	-1.251	1.042	0.0734254		2021-12-10	07:20:05	0.171	-0.001	1.028	1.195	-0.867	-0.289	1.042	0.0734254
2021-12-10	07:19:48	-0.109	0.011	1.036	1.581	-0.738	-1.251	1.042	0.0734254		2021-12-10	07:20:05	0.171	-0.001	1.028	1.195	-0.867	-0.289	1.042	0.0734254
2021-12-10	07:19:49	-0.109	0.011	1.036	1.581	-0.738	-1.251	1.042	0.0734254		2021-12-10	07:20:05	0.171	-0.001	1.028	1.195	-0.867	-0.289	1.042	0.0734254
2021-12-10	07:19:49	-0.11	0.012	1.038	1.622	-0.725	-1.208	1.044	0.0735663		2021-12-10	07:20:05	0.17	-0.002	1.032	1.212	-0.836	-0.308	1.046	0.0737072
2021-12-10	07:19:49	-0.11	0.012	1.038	1.622	-0.725	-1.208	1.044	0.0735663		2021-12-10	07:20:05	0.17	-0.002	1.032	1.212	-0.836	-0.308	1.046	0.0737072
2021-12-10	07:19:49	-0.11	0.012	1.038	1.622	-0.725	-1.208	1.044	0.0735663		2021-12-10	07:20:05	0.17	-0.002	1.032	1.212	-0.836	-0.308	1.046	0.0737072
2021-12-10	07:19:49	-0.11	0.012	1.038	1.622	-0.725	-1.208	1.044	0.0735663		2021-12-10	07:20:05	0.17	-0.002	1.032	1.212	-0.836	-0.308	1.046	0.0737072
2021-12-10	07:19:49	-0.11	0.012	1.038	1.622	-0.725	-1.208	1.044	0.0735663		2021-12-10	07:20:06	0.17	-0.002	1.032	1.212	-0.836	-0.308	1.046	0.0737072
2021-12-10	07:19:49	-0.108	0.013	1.037	1.528	-0.721	-1.182	1.043	0.0734958		2021-12-10	07:20:06	0.166	-0.001	1.032	1.21	-0.848	-0.298	1.045	0.0736367
2021-12-10	07:19:49	-0.108	0.013	1.037	1.528	-0.721	-1.182	1.043	0.0734958		2021-12-10	07:20:06	0.166	-0.001	1.032	1.21	-0.848	-0.298	1.045	0.0736367
2021-12-10	07:19:49	-0.108	0.013	1.037	1.528	-0.721	-1.182	1.043	0.0734958		2021-12-10	07:20:06	0.166	-0.001	1.032	1.21	-0.848	-0.298	1.045	0.0736367
2021-12-10	07:19:49	-0.108	0.013	1.037	1.528	-0.721	-1.182	1.043	0.0734958		2021-12-10	07:20:06	0.166	-0.001	1.032	1.21	-0.848	-0.298	1.045	0.0736367
2021-12-10	07:19:50	-0.108	0.013	1.037	1.528	-0.721	-1.182	1.043	0.0734958		2021-12-10	07:20:06	0.166	-0.001	1.032	1.21	-0.848	-0.298	1.045	0.0736367
2021-12-10	07:19:50	-0.109	0.018	1.032	1.42	-0.771	-1.187	1.038	0.0731435		2021-12-10	07:20:06	0.173	0.001	1.034	1.189	-0.821	-0.332	1.048	0.0738481
2021-12-10	07:19:50	-0.109	0.018	1.032	1.42	-0.771	-1.187	1.038	0.0731435		2021-12-10	07:20:06	0.173	0.001	1.034	1.189	-0.821	-0.332	1.048	0.0738481
2021-12-10	07:19:50	-0.109	0.018	1.032	1.42	-0.771	-1.187	1.038	0.0731435		2021-12-10	07:20:06	0.173	0.001	1.034	1.189	-0.821	-0.332	1.048	0.0738481
2021-12-10	07:19:50	-0.109	0.018	1.032	1.42	-0.771	-1.187	1.038	0.0731435		2021-12-10	07:20:06	0.173	0.001	1.034	1.189	-0.821	-0.332	1.048	0.0738481
2021-12-10	07:19:50	-0.109	0.018	1.032	1.42	-0.771	-1.187	1.038	0.0731435		2021-12-10	07:20:07	0.173	0.001	1.034	1.189	-0.821	-0.332	1.048	0.0738481
2021-12-10	07:19:50	-0.108	0.017	1.032	1.17	-0.801	-1.118	1.038	0.0731435		2021-12-10	07:20:07	0.171	-0.003	1.032	1.188	-0.853	-0.224	1.046	0.0737072
2021-12-10	07:19:50	-0.108	0.017	1.032	1.17	-0.801	-1.118	1.038	0.0731435		2021-12-10	07:20:07	0.171	-0.003	1.032	1.188	-0.853	-0.224	1.046	0.0737072
2021-12-10	07:19:50	-0.108	0.017	1.032	1.17	-0.801	-1.118	1.038	0.0731435		2021-12-10	07:20:07	0.171	-0.003	1.032	1.188	-0.853	-0.224	1.046	0.0737072
2021-12-10	07:19:51	-0.108	0.017	1.032	1.17	-0.801	-1.118	1.038	0.0731435		2021-12-10	07:20:07	0.171	-0.003	1.032	1.188	-0.853	-0.224	1.046	0.0737072
2021-12-10	07:19:51	-0.108	0.017	1.032	1.17	-0.801	-1.118	1.038	0.0731435		2021-12-10	07:20:07	0.171	-0.003	1.032	1.188	-0.853	-0.224	1.046	0.0737072
2021-12-10	07:19:51	-0.113	0.019	1.03	1.211	-0.757	-1.07	1.036	0.0730026		2021-12-10	07:20:07	0.171	-0.002	1.032	1.169	-0.803	-0.231	1.046	0.0737072
2021-12-10	07:19:51	-0.113	0.019	1.03	1.211	-0.757	-1.07	1.036	0.0730026		2021-12-10	07:20:07	0.171	-0.002	1.032	1.169	-0.803	-0.231	1.046	0.0737072
2021-12-10	07:19:51	-0.113	0.019	1.03	1.211	-0.757	-1.07	1.036	0.0730026		2021-12-10	07:20:07	0.171	-0.002	1.032	1.169	-0.803	-0.231	1.046	0.0737072
2021-12-10	07:19:51	-0.113	0.019	1.03	1.211	-0.757	-1.07	1.036	0.0730026		2021-12-10	07:20:07	0.171	-0.002	1.032	1.169	-0.803	-0.231	1.046	0.0737072
2021-12-10	07:19:51	-0.113	0.019	1.03	1.211	-0.757	-1.07	1.036	0.0730026		2021-12-10	07:20:08	0.171	-0.002	1.032	1.169	-0.803	-0.231	1.046	0.0737072
2021-12-10	07:19:51	-0.109	0.013	1.027	1.293	-0.695	-1.044	1.033	0.0727912		2021-12-10	07:20:08	0.168	-0.002	1.029	1.2	-0.822	-0.248	1.042	0.0734254
2021-12-10	07:19:51	-0.109	0.013	1.027	1.293	-0.695	-1.044	1.033	0.0727912		2021-12-10	07:20:08	0.168	-0.002	1.029	1.2	-0.822	-0.248	1.042	0.0734254
2021-12-10	07:19:51	-0.109	0.013	1.027	1.293	-0.695	-1.044	1.033	0.0727912		2021-12-10	07:20:08	0.168	-0.002	1.029	1.2	-0.822	-0.248	1.042	0.0734254
2021-12-10	07:19:52	-0.109	0.013	1.027	1.293	-0.695	-1.044	1.033	0.0727912		2021-12-10	07:20:08	0.168	-0.002	1.029	1.2	-0.822	-0.248	1.042	0.0734254
2021-12-10	07:19:52	-0.109	0.013	1.027	1.293	-0.695	-1.044	1.033	0.0727912		2021-12-10	07:20:08	0.168	-0.002	1.029	1.2	-0.822	-0.248	1.042	0.0734254
2021-12-10	07:19:52	-0.11	0.012	1.03	1.552	-0.748	-1.055	1.036	0.0730026		2021-12-10	07:20:08	0.17	-0.004	1.032	1.14	-0.76	-0.201	1.046	0.0737072
2021-12-10	07:19:52	-0.11	0.012	1.03	1.552	-0.748	-1.055	1.036	0.0730026		2021-12-10	07:20:08	0.17	-0.004	1.032	1.14	-0.76	-0.201	1.046	0.0737072
2021-12-10	07:19:52	-0.11	0.012	1.03	1.552	-0.748	-1.055	1.036	0.0730026		2021-12-10	07:20:08	0.17	-0.004	1.032	1.14	-0.76	-0.201	1.046	0.0737072
2021-12-10	07:19:52	-0.11	0.012	1.03	1.552	-0.748	-1.055	1.036	0.0730026		2021-12-10	07:20:09	0.17	-0.004	1.032	1.14	-0.76	-0.201	1.046	0.0737072
2021-12-10	07:19:52	-0.11	0.012	1.03	1.552	-0.748	-1.055	1.036	0.0730026		2021-12-10	07:20:09	0.17	-0.004	1.032	1.14	-0.76	-0.201	1.046	0.0737072
2021-12-10	07:19:52	-0.109	0.014	1.029	1.506	-0.682	-1.098	1.034	0.0728616		2021-12-10	07:20:09	0.168	0.001	1.031	1.008	-0.779	-0.232	1.045	0.0736367
2021-12-10	07:19:52	-0.109	0.014	1.029	1.506	-0.682	-1.098	1.034	0.0728616		2021-12-10	07:20:09	0.168	0.001	1.031	1.008	-0.779	-0.232	1.045	0.0736367
2021-12-10	07:19:52	-0.109	0.014	1.029	1.506	-0.682	-1.098	1.034	0.0728616		2021-12-10	07:20:09	0.168	0.001	1.031	1.008	-0.779	-0.232	1.045	0.0736367
2021-12-10	07:19:53	-0.109	0.014	1.029	1.506	-0.682	-1.098	1.034	0.0728616		2021-12-10	07:20:09	0.168	0.001	1.031	1.008	-0.779	-0.232	1.045	0.0736367
2021-12-10	07:19:53	-0.109	0.014	1.029	1.506	-0.682	-1.098	1.034	0.0728616		2021-12-10	07:20:09	0.168	0.001	1.031	1.008	-0.779	-0.232	1.045	0.0736367
2021-12-10	07:19:53	-0.112	0.011	1.028	1.535	-0.673	-1.121	1.035	0.0729321		2021-12-10	07:20:09	0.169	-0.004	1.034	1.017	-0.825	-0.264	1.048	0.0738481
2021-12-10	07:19:53	-0.112	0.011	1.028	1.535	-0.673	-1.121	1.035	0.0729321		2021-12-10	07:20:09	0.169	-0.004	1.034	1.017	-0.825	-0.264	1.048	0.0738481
2021-12-10	07:19:53	-0.112	0.011	1.028	1.535	-0.673	-1.121	1.035	0.0729321		2021-12-10	07:20:09	0.169	-0.004	1.034	1.017	-0.825	-0.264	1.048	0.0738481
2021-12-10	07:19:53	-0.112	0.011	1.028	1.535	-0.673	-1.121	1.035	0.0729321		2021-12-10	07:20:09	0.169	-0.004	1.034	1.017	-0.825	-0.264	1.048	0.0738481
2021-12-10	07:19:53	-0.112	0.011	1.028	1.535	-0.673	-1.121	1.035	0.0729321		2021-12-10	07:20:10	0.169	-0.004	1.034	1.017	-0.825	-0.264	1.048	0.0738481
2021-12-10	07:19:53	-0.11	0.015	1.031	1.508	-0.724	-1.203	1.037	0.073073		2021-12-10	07:20:10	0.172	0.002	1.028	1.024	-0.815	-0.278	1.042	0.0734254
2021-12-10	07:19:53	-0.11	0.015	1.031	1.508	-0.724	-1.203	1.037	0.073073		2021-12-10	07:20:10	0.172	0.002	1.028	1.024	-0.815	-0.278	1.042	0.0734254
2021-12-10	07:19:53	-0.11	0.015	1.031	1.508	-0.724	-1.203	1.037	0.073073		2021-12-10	07:20:10	0.172	0.002	1.028	1.024	-0.815	-0.278	1.042	0.0734254
2021-12-10	07:19:54	-0.11	0.015	1.031	1.508	-0.724	-1.203	1.037	0.073073		2021-12-10	07:20:10	0.172	0.002	1.028	1.024	-0.815	-0.278	1.042	0.0734254
2021-12-10	07:19:54	-0.11	0.015	1.031	1.508	-0.724	-1.203	1.037	0.073073		2021-12-10	07:20:10	0.172	0.002	1.028	1.024	-0.815	-0.278	1.042	0.0734254
2021-12-10	07:19:54	-0.11	0.012	1.029	1.562	-0.702	-1.165	1.035	0.0729321		2021-12-10	07:20:10	0.169	-0.002	1.027	1.095	-0.831	-0.276	1.04	0.0732844
2021-12-10	07:19:54	-0.11	0.012	1.029	1.562	-0.702	-1.165	1.035	0.0729321		2021-12-10	07:20:10	0.169	-0.002	1.027	1.095	-0.831	-0.276	1.04	0.0732844
2021-12-10	07:19:54	-0.11	0.012	1.029	1.562	-0.702	-1.165	1.035	0.0729321		2021-12-10	07:20:10	0.169	-0.002	1.027	1.095	-0.831	-0.276	1.04	0.0732844
2021-12-10	07:19:54	-0.11	0.012	1.029	1.562	-0.702	-1.165	1.035	0.0729321		2021-12-10	07:20:10	0.169	-0.002	1.027	1.095	-0.831	-0.276	1.04	0.0732844
2021-12-10	07:19:54	-0.11	0.012	1.029	1.562	-0.702	-1.165	1.035	0.0729321		2021-12-10	07:20:11	0.169	-0.002	1.027	1.095	-0.831	-0.276	1.04	0.0732844
2021-12-10	07:19:54	-0.111	0.013	1.03	1.584	-0.692	-1.187	1.036	0.0730026		2021-12-10	07:20:11	0.168	0.001	1.027	1.153	-0.822	-0.244	1.04	0.0732844
2021-12-10	07:19:54	-0.111	0.013	1.03	1.584	-0.692	-1.187	1.036	0.0730026		2021-12-10	07:20:11	0.168	0.001	1.027	1.153	-0.822	-0.244	1.04	0.0732844
2021-12-10	07:19:55	-0.111	0.013	1.03	1.584	-0.692	-1.187	1.036	0.0730026		2021-12-10	07:20:11	0.168	0.001	1.027	1.153	-0.822	-0.244	1.04	0.0732844
2021-12-10	07:19:55	-0.111	0.013	1.03	1.584	-0.692	-1.187	1.036	0.0730026		2021-12-10	07:20:11	0.168	0.001	1.027	1.153	-0.822	-0.244	1.04	0.0732844
2021-12-10	07:19:55	-0.111	0.013	1.03	1.584	-0.692	-1.187	1.036	0.0730026		2021-12-10	07:20:11	0.168	0.001	1.027	1.153	-0.822	-0.244	1.04	0.0732844
2021-12-10	07:19:55	-0.11	0.013	1.027	1.502	-0.668	-1.179	1.033	0.0727912		2021-12-10	07:20:11	0.17	-0.003	1.025	1.172	-0.854	-0.29	1.039	0.073214
2021-12-10	07:19:55	-0.11	0.013	1.027	1.502	-0.668	-1.179	1.033	0.0727912		2021-12-10	07:20:11	0.17	-0.003	1.025	1.172	-0.854	-0.29	1.039	0.073214
2021-12-10	07:19:55	-0.11	0.013	1.027	1.502	-0.668	-1.179	1.033	0.0727912		2021-12-10	07:20:11	0.17	-0.003	1.025	1.172	-0.854	-0.29	1.039	0.073214
2021-12-10	07:19:55	-0.11	0.013	1.027	1.502	-0.668	-1.179	1.033	0.0727912		2021-12-10	07:20:12	0.17	-0.003	1.025	1.172	-0.854	-0.29	1.039	0.073214
2021-12-10	07:19:55	-0.11	0.013	1.027	1.502	-0.668	-1.179	1.033	0.0727912		2021-12-10	07:20:12	0.17	-0.003	1.025	1.172	-0.854	-0.29	1.039	0.073214
2021-12-10	07:19:55	-0.112	0.013	1.022	1.421	-0.745	-1.109	1.028	0.0724388		2021-12-10	07:20:12	0.169	-0.002	1.026	1.187	-0.838	-0.31	1.04	0.0732844
2021-12-10	07:19:55	-0.112	0.013	1.022	1.421	-0.745	-1.109	1.028	0.0724388		2021-12-10	07:20:12	0.169	-0.002	1.026	1.187	-0.838	-0.31	1.04	0.0732844
2021-12-10	07:19:56	-0.112	0.013	1.022	1.421	-0.745	-1.109	1.028	0.0724388		2021-12-10	07:20:12	0.169	-0.002	1.026	1.187	-0.838	-0.31	1.04	0.0732844
2021-12-10	07:19:56	-0.112	0.013	1.022	1.421	-0.745	-1.109	1.028	0.0724388		2021-12-10	07:20:12	0.169	-0.002	1.026	1.187	-0.838	-0.31	1.04	0.0732844
2021-12-10	07:19:56	-0.112	0.013	1.022	1.421	-0.745	-1.109	1.028	0.0724388		2021-12-10	07:20:12	0.169	-0.002	1.026	1.187	-0.838	-0.31	1.04	0.0732844
2021-12-10	07:19:56	-0.11	0.014	1.027	1.356	-0.698	-1.176	1.033	0.0727912		2021-12-10	07:20:12	0.165	0.002	1.03	1.132	-0.836	-0.247	1.043	0.0734958
2021-12-10	07:19:56	-0.11	0.014	1.027	1.356	-0.698	-1.176	1.033	0.0727912		2021-12-10	07:20:12	0.165	0.002	1.03	1.132	-0.836	-0.247	1.043	0.0734958
2021-12-10	07:19:56	-0.11	0.014	1.027	1.356	-0.698	-1.176	1.033	0.0727912		2021-12-10	07:20:12	0.165	0.002	1.03	1.132	-0.836	-0.247	1.043	0.0734958
2021-12-10	07:19:56	-0.11	0.014	1.027	1.356	-0.698	-1.176	1.033	0.0727912		2021-12-10	07:20:13	0.165	0.002	1.03	1.132	-0.836	-0.247	1.043	0.0734958
2021-12-10	07:19:56	-0.11	0.014	1.027	1.356	-0.698	-1.176	1.033	0.0727912		2021-12-10	07:20:13	0.165	0.002	1.03	1.132	-0.836	-0.247	1.043	0.0734958
2021-12-10	07:19:56	-0.11	0.014	1.023	1.489	-0.702	-1.137	1.029	0.0725093		2021-12-10	07:20:13	0.172	-0.002	1.033	1.145	-0.831	-0.382	1.047	0.0737777
2021-12-10	07:19:56	-0.11	0.014	1.023	1.489	-0.702	-1.137	1.029	0.0725093		2021-12-10	07:20:13	0.172	-0.002	1.033	1.145	-0.831	-0.382	1.047	0.0737777
2021-12-10	07:19:57	-0.11	0.014	1.023	1.489	-0.702	-1.137	1.029	0.0725093		2021-12-10	07:20:13	0.172	-0.002	1.033	1.145	-0.831	-0.382	1.047	0.0737777
2021-12-10	07:19:57	-0.11	0.014	1.023	1.489	-0.702	-1.137	1.029	0.0725093		2021-12-10	07:20:13	0.172	-0.002	1.033	1.145	-0.831	-0.382	1.047	0.0737777
2021-12-10	07:19:57	-0.11	0.014	1.023	1.489	-0.702	-1.137	1.029	0.0725093		2021-12-10	07:20:13	0.172	-0.002	1.033	1.145	-0.831	-0.382	1.047	0.0737777
2021-12-10	07:19:57	-0.111	0.012	1.027	1.558	-0.698	-1.137	1.033	0.0727912		2021-12-10	07:20:13	0.167	-0.002	1.032	1.195	-0.826	-0.318	1.045	0.0736367
2021-12-10	07:19:57	-0.111	0.012	1.027	1.558	-0.698	-1.137	1.033	0.0727912		2021-12-10	07:20:13	0.167	-0.002	1.032	1.195	-0.826	-0.318	1.045	0.0736367
2021-12-10	07:19:57	-0.111	0.012	1.027	1.558	-0.698	-1.137	1.033	0.0727912		2021-12-10	07:20:14	0.167	-0.002	1.032	1.195	-0.826	-0.318	1.045	0.0736367
2021-12-10	07:19:57	-0.111	0.012	1.027	1.558	-0.698	-1.137	1.033	0.0727912		2021-12-10	07:20:14	0.167	-0.002	1.032	1.195	-0.826	-0.318	1.045	0.0736367
2021-12-10	07:19:57	-0.111	0.012	1.027	1.558	-0.698	-1.137	1.033	0.0727912		2021-12-10	07:20:14	0.167	-0.002	1.032	1.195	-0.826	-0.318	1.045	0.0736367
2021-12-10	07:19:57	-0.11	0.011	1.022	1.484	-0.781	-1.201	1.028	0.0724388		2021-12-10	07:20:14	0.169	0.001	1.033	1.237	-0.821	-0.298	1.047	0.0737777
2021-12-10	07:19:58	-0.11	0.011	1.022	1.484	-0.781	-1.201	1.028	0.0724388		2021-12-10	07:20:14	0.169	0.001	1.033	1.237	-0.821	-0.298	1.047	0.0737777
2021-12-10	07:19:58	-0.11	0.011	1.022	1.484	-0.781	-1.201	1.028	0.0724388		2021-12-10	07:20:14	0.169	0.001	1.033	1.237	-0.821	-0.298	1.047	0.0737777
2021-12-10	07:19:58	-0.11	0.011	1.022	1.484	-0.781	-1.201	1.028	0.0724388		2021-12-10	07:20:14	0.169	0.001	1.033	1.237	-0.821	-0.298	1.047	0.0737777
2021-12-10	07:19:58	-0.11	0.011	1.022	1.484	-0.781	-1.201	1.028	0.0724388		2021-12-10	07:20:14	0.169	0.001	1.033	1.237	-0.821	-0.298	1.047	0.0737777
2021-12-10	07:19:58	-0.112	0.012	1.022	1.519	-0.717	-1.152	1.028	0.0724388		2021-12-10	07:20:14	0.17	0	1.03	1.171	-0.814	-0.248	1.043	0.0734958
2021-12-10	07:19:58	-0.112	0.012	1.022	1.519	-0.717	-1.152	1.028	0.0724388		2021-12-10	07:20:14	0.17	0	1.03	1.171	-0.814	-0.248	1.043	0.0734958
2021-12-10	07:19:58	-0.112	0.012	1.022	1.519	-0.717	-1.152	1.028	0.0724388		2021-12-10	07:20:15	0.17	0	1.03	1.171	-0.814	-0.248	1.043	0.0734958
2021-12-10	07:19:58	-0.112	0.012	1.022	1.519	-0.717	-1.152	1.028	0.0724388		2021-12-10	07:20:15	0.17	0	1.03	1.171	-0.814	-0.248	1.043	0.0734958
2021-12-10	07:19:58	-0.112	0.012	1.022	1.519	-0.717	-1.152	1.028	0.0724388		2021-12-10	07:20:15	0.17	0	1.03	1.171	-0.814	-0.248	1.043	0.0734958
2021-12-10	07:19:58	-0.112	0.013	1.025	1.476	-0.72	-1.153	1.031	0.0726502		2021-12-10	07:20:15	0.171	-0.004	1.037	1.054	-0.858	-0.308	1.051	0.0740595
2021-12-10	07:19:59	-0.112	0.013	1.025	1.476	-0.72	-1.153	1.031	0.0726502		2021-12-10	07:20:15	0.171	-0.004	1.037	1.054	-0.858	-0.308	1.051	0.0740595
2021-12-10	07:19:59	-0.112	0.013	1.025	1.476	-0.72	-1.153	1.031	0.0726502		2021-12-10	07:20:15	0.171	-0.004	1.037	1.054	-0.858	-0.308	1.051	0.0740595
2021-12-10	07:19:59	-0.112	0.013	1.025	1.476	-0.72	-1.153	1.031	0.0726502		2021-12-10	07:20:15	0.171	-0.004	1.037	1.054	-0.858	-0.308	1.051	0.0740595
2021-12-10	07:19:59	-0.112	0.013	1.025	1.476	-0.72	-1.153	1.031	0.0726502		2021-12-10	07:20:15	0.171	-0.004	1.037	1.054	-0.858	-0.308	1.051	0.0740595
2021-12-10	07:19:59	-0.112	0.012	1.029	1.369	-0.757	-1.185	1.035	0.0729321		2021-12-10	07:20:15	0.169	-0.001	1.035	1.062	-0.762	-0.276	1.049	0.0739186
2021-12-10	07:19:59	-0.112	0.012	1.029	1.369	-0.757	-1.185	1.035	0.0729321		2021-12-10	07:20:15	0.169	-0.001	1.035	1.062	-0.762	-0.276	1.049	0.0739186
2021-12-10	07:19:59	-0.112	0.012	1.029	1.369	-0.757	-1.185	1.035	0.0729321		2021-12-10	07:20:16	0.169	-0.001	1.035	1.062	-0.762	-0.276	1.049	0.0739186
2021-12-10	07:19:59	-0.112	0.012	1.029	1.369	-0.757	-1.185	1.035	0.0729321		2021-12-10	07:20:16	0.169	-0.001	1.035	1.062	-0.762	-0.276	1.049	0.0739186
2021-12-10	07:19:59	-0.112	0.012	1.029	1.369	-0.757	-1.185	1.035	0.0729321		2021-12-10	07:20:16	0.169	-0.001	1.035	1.062	-0.762	-0.276	1.049	0.0739186
2021-12-10	07:19:59	-0.113	0.01	1.034	1.258	-0.718	-1.182	1.04	0.0732844		2021-12-10	07:20:16	0.167	0.001	1.032	1.004	-0.788	-0.238	1.045	0.0736367
2021-12-10	07:20:00	-0.113	0.01	1.034	1.258	-0.718	-1.182	1.04	0.0732844		2021-12-10	07:20:16	0.167	0.001	1.032	1.004	-0.788	-0.238	1.045	0.0736367
2021-12-10	07:20:00	-0.113	0.01	1.034	1.258	-0.718	-1.182	1.04	0.0732844		2021-12-10	07:20:16	0.167	0.001	1.032	1.004	-0.788	-0.238	1.045	0.0736367
2021-12-10	07:20:00	-0.113	0.01	1.034	1.258	-0.718	-1.182	1.04	0.0732844		2021-12-10	07:20:16	0.167	0.001	1.032	1.004	-0.788	-0.238	1.045	0.0736367
2021-12-10	07:20:00	-0.113	0.01	1.034	1.258	-0.718	-1.182	1.04	0.0732844		2021-12-10	07:20:16	0.167	0.001	1.032	1.004	-0.788	-0.238	1.045	0.0736367
2021-12-10	07:20:00	-0.108	0.012	1.029	1.44	-0.583	-1.248	1.035	0.0729321		2021-12-10	07:20:16	0.171	0	1.033	0.654	-0.927	-0.231	1.047	0.0737777
2021-12-10	07:20:00	-0.108	0.012	1.029	1.44	-0.583	-1.248	1.035	0.0729321		2021-12-10	07:20:16	0.171	0	1.033	0.654	-0.927	-0.231	1.047	0.0737777
2021-12-10	07:20:00	-0.108	0.012	1.029	1.44	-0.583	-1.248	1.035	0.0729321		2021-12-10	07:20:17	0.171	0	1.033	0.654	-0.927	-0.231	1.047	0.0737777
2021-12-10	07:20:00	-0.108	0.012	1.029	1.44	-0.583	-1.248	1.035	0.0729321		2021-12-10	07:20:17	0.171	0	1.033	0.654	-0.927	-0.231	1.047	0.0737777
2021-12-10	07:20:00	-0.108	0.012	1.029	1.44	-0.583	-1.248	1.035	0.0729321		2021-12-10	07:20:17	0.171	0	1.033	0.654	-0.927	-0.231	1.047	0.0737777
2021-12-10	07:20:00	-0.111	0.013	1.024	1.348	-0.677	-1.228	1.03	0.0725798		2021-12-10	07:20:17	0.173	-0.003	1.042	1.394	-0.799	-0.289	1.056	0.0744119
2021-12-10	07:20:01	-0.111	0.013	1.024	1.348	-0.677	-1.228	1.03	0.0725798		2021-12-10	07:20:17	0.173	-0.003	1.042	1.394	-0.799	-0.289	1.056	0.0744119
2021-12-10	07:20:01	-0.111	0.013	1.024	1.348	-0.677	-1.228	1.03	0.0725798		2021-12-10	07:20:17	0.173	-0.003	1.042	1.394	-0.799	-0.289	1.056	0.0744119
2021-12-10	07:20:01	-0.111	0.013	1.024	1.348	-0.677	-1.228	1.03	0.0725798		2021-12-10	07:20:17	0.173	-0.003	1.042	1.394	-0.799	-0.289	1.056	0.0744119
2021-12-10	07:20:01	-0.111	0.013	1.024	1.348	-0.677	-1.228	1.03	0.0725798		2021-12-10	07:20:17	0.173	-0.003	1.042	1.394	-0.799	-0.289	1.056	0.0744119
2021-12-10	07:20:01	-0.112	0.013	1.03	1.457	-0.657	-1.195	1.036	0.0730026		2021-12-10	07:20:17	0.168	-0.003	1.041	1.258	-0.792	-0.328	1.054	0.0742709
2021-12-10	07:20:01	-0.112	0.013	1.03	1.457	-0.657	-1.195	1.036	0.0730026		2021-12-10	07:20:17	0.168	-0.003	1.041	1.258	-0.792	-0.328	1.054	0.0742709
2021-12-10	07:20:01	-0.112	0.013	1.03	1.457	-0.657	-1.195	1.036	0.0730026		2021-12-10	07:20:18	0.168	-0.003	1.041	1.258	-0.792	-0.328	1.054	0.0742709
2021-12-10	07:20:01	-0.112	0.013	1.03	1.457	-0.657	-1.195	1.036	0.0730026		2021-12-10	07:20:18	0.168	-0.003	1.041	1.258	-0.792	-0.328	1.054	0.0742709
2021-12-10	07:20:01	-0.112	0.013	1.03	1.457	-0.657	-1.195	1.036	0.0730026		2021-12-10	07:20:18	0.168	-0.003	1.041	1.258	-0.792	-0.328	1.054	0.0742709
2021-12-10	07:20:01	-0.112	0.013	1.032	1.378	-0.709	-1.305	1.038	0.0731435		2021-12-10	07:20:18	0.165	-0.001	1.034	1.169	-0.815	-0.35	1.047	0.0737777
2021-12-10	07:20:02	-0.112	0.013	1.032	1.378	-0.709	-1.305	1.038	0.0731435		2021-12-10	07:20:18	0.165	-0.001	1.034	1.169	-0.815	-0.35	1.047	0.0737777
2021-12-10	07:20:02	-0.112	0.013	1.032	1.378	-0.709	-1.305	1.038	0.0731435		2021-12-10	07:20:18	0.165	-0.001	1.034	1.169	-0.815	-0.35	1.047	0.0737777
2021-12-10	07:20:02	-0.112	0.013	1.032	1.378	-0.709	-1.305	1.038	0.0731435		2021-12-10	07:20:18	0.165	-0.001	1.034	1.169	-0.815	-0.35	1.047	0.0737777
2021-12-10	07:20:02	-0.112	0.013	1.032	1.378	-0.709	-1.305	1.038	0.0731435		2021-12-10	07:20:18	0.165	-0.001	1.034	1.169	-0.815	-0.35	1.047	0.0737777
2021-12-10	07:20:02	-0.111	0.009	1.032	1.428	-0.74	-1.166	1.038	0.0731435		2021-12-10	07:20:18	0.167	-0.003	1.034	1.225	-0.809	-0.318	1.047	0.0737777
2021-12-10	07:20:02	-0.111	0.009	1.032	1.428	-0.74	-1.166	1.038	0.0731435		2021-12-10	07:20:19	0.167	-0.003	1.034	1.225	-0.809	-0.318	1.047	0.0737777
2021-12-10	07:20:02	-0.111	0.009	1.032	1.428	-0.74	-1.166	1.038	0.0731435		2021-12-10	07:20:19	0.167	-0.003	1.034	1.225	-0.809	-0.318	1.047	0.0737777
2021-12-10	07:20:02	-0.111	0.009	1.032	1.428	-0.74	-1.166	1.038	0.0731435		2021-12-10	07:20:19	0.167	-0.003	1.034	1.225	-0.809	-0.318	1.047	0.0737777
2021-12-10	07:20:02	-0.111	0.009	1.032	1.428	-0.74	-1.166	1.038	0.0731435		2021-12-10	07:20:19	0.167	-0.003	1.034	1.225	-0.809	-0.318	1.047	0.0737777
2021-12-10	07:20:02	-0.114	0.013	1.028	1.406	-0.669	-1.198	1.034	0.0728616		2021-12-10	07:20:19	0.17	-0.003	1.029	1.231	-0.856	-0.263	1.043	0.0734958
2021-12-10	07:20:03	-0.114	0.013	1.028	1.406	-0.669	-1.198	1.034	0.0728616		2021-12-10	07:20:19	0.17	-0.003	1.029	1.231	-0.856	-0.263	1.043	0.0734958
2021-12-10	07:20:03	-0.114	0.013	1.028	1.406	-0.669	-1.198	1.034	0.0728616		2021-12-10	07:20:19	0.17	-0.003	1.029	1.231	-0.856	-0.263	1.043	0.0734958
2021-12-10	07:20:03	-0.114	0.013	1.028	1.406	-0.669	-1.198	1.034	0.0728616		2021-12-10	07:20:19	0.17	-0.003	1.029	1.231	-0.856	-0.263	1.043	0.0734958
2021-12-10	07:20:03	-0.114	0.013	1.028	1.406	-0.669	-1.198	1.034	0.0728616		2021-12-10	07:20:19	0.17	-0.003	1.029	1.231	-0.856	-0.263	1.043	0.0734958
2021-12-10	07:20:03	-0.113	0.014	1.026	1.336	-0.769	-1.212	1.033	0.0727912		2021-12-10	07:20:19	0.168	-0.001	1.03	1.226	-0.824	-0.166	1.044	0.0735663
2021-12-10	07:20:03	-0.113	0.014	1.026	1.336	-0.769	-1.212	1.033	0.0727912		2021-12-10	07:20:20	0.168	-0.001	1.03	1.226	-0.824	-0.166	1.044	0.0735663
2021-12-10	07:20:03	-0.113	0.014	1.026	1.336	-0.769	-1.212	1.033	0.0727912		2021-12-10	07:20:20	0.168	-0.001	1.03	1.226	-0.824	-0.166	1.044	0.0735663
2021-12-10	07:20:03	-0.113	0.014	1.026	1.336	-0.769	-1.212	1.033	0.0727912		2021-12-10	07:20:20	0.168	-0.001	1.03	1.226	-0.824	-0.166	1.044	0.0735663
2021-12-10	07:20:03	-0.113	0.014	1.026	1.336	-0.769	-1.212	1.033	0.0727912		2021-12-10	07:20:20	0.168	-0.001	1.03	1.226	-0.824	-0.166	1.044	0.0735663
2021-12-10	07:20:03	-0.111	0.013	1.03	1.338	-0.75	-1.158	1.036	0.0730026		2021-12-10	07:20:20	0.17	0	1.034	1.102	-0.81	-0.236	1.047	0.0737777
2021-12-10	07:20:04	-0.111	0.013	1.03	1.338	-0.75	-1.158	1.036	0.0730026		2021-12-10	07:20:20	0.17	0	1.034	1.102	-0.81	-0.236	1.047	0.0737777
2021-12-10	07:20:04	-0.111	0.013	1.03	1.338	-0.75	-1.158	1.036	0.0730026		2021-12-10	07:20:20	0.17	0	1.034	1.102	-0.81	-0.236	1.047	0.0737777
2021-12-10	07:20:04	-0.111	0.013	1.03	1.338	-0.75	-1.158	1.036	0.0730026		2021-12-10	07:20:20	0.17	0	1.034	1.102	-0.81	-0.236	1.047	0.0737777
2021-12-10	07:20:04	-0.111	0.013	1.03	1.338	-0.75	-1.158	1.036	0.0730026		2021-12-10	07:20:20	0.17	0	1.034	1.102	-0.81	-0.236	1.047	0.0737777
2021-12-10	07:20:04	-0.111	0.013	1.029	1.489	-0.731	-1.204	1.035	0.0729321		2021-12-10	07:20:20	0.164	0	1.036	1.11	-0.803	-0.293	1.048	0.0738481
2021-12-10	07:20:04	-0.111	0.013	1.029	1.489	-0.731	-1.204	1.035	0.0729321		2021-12-10	07:20:21	0.164	0	1.036	1.11	-0.803	-0.293	1.048	0.0738481
2021-12-10	07:20:04	-0.111	0.013	1.029	1.489	-0.731	-1.204	1.035	0.0729321		2021-12-10	07:20:21	0.164	0	1.036	1.11	-0.803	-0.293	1.048	0.0738481
2021-12-10	07:20:04	-0.111	0.013	1.029	1.489	-0.731	-1.204	1.035	0.0729321		2021-12-10	07:20:21	0.164	0	1.036	1.11	-0.803	-0.293	1.048	0.0738481
2021-12-10	07:20:04	-0.111	0.013	1.029	1.489	-0.731	-1.204	1.035	0.0729321		2021-12-10	07:20:21	0.164	0	1.036	1.11	-0.803	-0.293	1.048	0.0738481
2021-12-10	07:20:04	-0.113	0.015	1.03	1.385	-0.743	-1.189	1.037	0.073073		2021-12-10	07:20:21	0.168	-0.004	1.037	1.089	-0.795	-0.19	1.051	0.0740595
2021-12-10	07:20:05	-0.113	0.015	1.03	1.385	-0.743	-1.189	1.037	0.073073		2021-12-10	07:20:21	0.168	-0.004	1.037	1.089	-0.795	-0.19	1.051	0.0740595
2021-12-10	07:20:05	-0.113	0.015	1.03	1.385	-0.743	-1.189	1.037	0.073073		2021-12-10	07:20:21	0.168	-0.004	1.037	1.089	-0.795	-0.19	1.051	0.0740595
2021-12-10	07:20:05	-0.113	0.015	1.03	1.385	-0.743	-1.189	1.037	0.073073		2021-12-10	07:20:21	0.168	-0.004	1.037	1.089	-0.795	-0.19	1.051	0.0740595
2021-12-10	07:20:05	-0.113	0.015	1.03	1.385	-0.743	-1.189	1.037	0.073073		2021-12-10	07:20:21	0.168	-0.004	1.037	1.089	-0.795	-0.19	1.051	0.0740595
2021-12-10	07:20:05	-0.112	0.015	1.026	1.327	-0.656	-1.135	1.033	0.0727912		2021-12-10	07:20:22	0.167	-0.002	1.034	1.192	-0.86	-0.27	1.047	0.0737777
2021-12-10	07:20:05	-0.112	0.015	1.026	1.327	-0.656	-1.135	1.033	0.0727912		2021-12-10	07:20:22	0.167	-0.002	1.034	1.192	-0.86	-0.27	1.047	0.0737777
2021-12-10	07:20:05	-0.112	0.015	1.026	1.327	-0.656	-1.135	1.033	0.0727912		2021-12-10	07:20:22	0.167	-0.002	1.034	1.192	-0.86	-0.27	1.047	0.0737777
2021-12-10	07:20:05	-0.112	0.015	1.026	1.327	-0.656	-1.135	1.033	0.0727912		2021-12-10	07:20:22	0.167	-0.002	1.034	1.192	-0.86	-0.27	1.047	0.0737777
2021-12-10	07:20:05	-0.112	0.015	1.026	1.327	-0.656	-1.135	1.033	0.0727912		2021-12-10	07:20:22	0.167	-0.002	1.034	1.192	-0.86	-0.27	1.047	0.0737777
2021-12-10	07:20:06	-0.114	0.014	1.026	1.324	-0.797	-1.163	1.032	0.0727207		2021-12-10	07:20:22	0.165	-0.001	1.032	1.153	-0.888	-0.215	1.045	0.0736367
2021-12-10	07:20:06	-0.114	0.014	1.026	1.324	-0.797	-1.163	1.032	0.0727207		2021-12-10	07:20:22	0.165	-0.001	1.032	1.153	-0.888	-0.215	1.045	0.0736367
2021-12-10	07:20:06	-0.114	0.014	1.026	1.324	-0.797	-1.163	1.032	0.0727207		2021-12-10	07:20:22	0.165	-0.001	1.032	1.153	-0.888	-0.215	1.045	0.0736367
2021-12-10	07:20:06	-0.114	0.014	1.026	1.324	-0.797	-1.163	1.032	0.0727207		2021-12-10	07:20:22	0.165	-0.001	1.032	1.153	-0.888	-0.215	1.045	0.0736367
2021-12-10	07:20:06	-0.114	0.014	1.026	1.324	-0.797	-1.163	1.032	0.0727207		2021-12-10	07:20:22	0.165	-0.001	1.032	1.153	-0.888	-0.215	1.045	0.0736367
2021-12-10	07:20:06	-0.113	0.015	1.026	1.344	-0.672	-1.035	1.032	0.0727207		2021-12-10	07:20:23	0.166	0.001	1.034	1.125	-0.854	-0.27	1.047	0.0737777
2021-12-10	07:20:06	-0.113	0.015	1.026	1.344	-0.672	-1.035	1.032	0.0727207		2021-12-10	07:20:23	0.166	0.001	1.034	1.125	-0.854	-0.27	1.047	0.0737777
2021-12-10	07:20:06	-0.113	0.015	1.026	1.344	-0.672	-1.035	1.032	0.0727207		2021-12-10	07:20:23	0.166	0.001	1.034	1.125	-0.854	-0.27	1.047	0.0737777
2021-12-10	07:20:06	-0.113	0.015	1.026	1.344	-0.672	-1.035	1.032	0.0727207		2021-12-10	07:20:23	0.166	0.001	1.034	1.125	-0.854	-0.27	1.047	0.0737777
2021-12-10	07:20:06	-0.113	0.015	1.026	1.344	-0.672	-1.035	1.032	0.0727207		2021-12-10	07:20:23	0.166	0.001	1.034	1.125	-0.854	-0.27	1.047	0.0737777
2021-12-10	07:20:07	-0.111	0.013	1.025	1.608	-0.66	-1.189	1.031	0.0726502		2021-12-10	07:20:23	0.166	0.002	1.038	0.939	-0.821	-0.322	1.051	0.0740595
2021-12-10	07:20:07	-0.111	0.013	1.025	1.608	-0.66	-1.189	1.031	0.0726502		2021-12-10	07:20:23	0.166	0.002	1.038	0.939	-0.821	-0.322	1.051	0.0740595
2021-12-10	07:20:07	-0.111	0.013	1.025	1.608	-0.66	-1.189	1.031	0.0726502		2021-12-10	07:20:23	0.166	0.002	1.038	0.939	-0.821	-0.322	1.051	0.0740595
2021-12-10	07:20:07	-0.111	0.013	1.025	1.608	-0.66	-1.189	1.031	0.0726502		2021-12-10	07:20:23	0.166	0.002	1.038	0.939	-0.821	-0.322	1.051	0.0740595
2021-12-10	07:20:07	-0.111	0.013	1.025	1.608	-0.66	-1.189	1.031	0.0726502		2021-12-10	07:20:23	0.166	0.002	1.038	0.939	-0.821	-0.322	1.051	0.0740595
2021-12-10	07:20:07	-0.109	0.009	1.027	1.592	-0.701	-1.156	1.033	0.0727912		2021-12-10	07:20:24	0.166	-0.001	1.04	0.969	-0.819	-0.315	1.053	0.0742005
2021-12-10	07:20:07	-0.109	0.009	1.027	1.592	-0.701	-1.156	1.033	0.0727912		2021-12-10	07:20:24	0.166	-0.001	1.04	0.969	-0.819	-0.315	1.053	0.0742005
2021-12-10	07:20:07	-0.109	0.009	1.027	1.592	-0.701	-1.156	1.033	0.0727912		2021-12-10	07:20:24	0.166	-0.001	1.04	0.969	-0.819	-0.315	1.053	0.0742005
2021-12-10	07:20:07	-0.109	0.009	1.027	1.592	-0.701	-1.156	1.033	0.0727912		2021-12-10	07:20:24	0.166	-0.001	1.04	0.969	-0.819	-0.315	1.053	0.0742005
2021-12-10	07:20:07	-0.109	0.009	1.027	1.592	-0.701	-1.156	1.033	0.0727912		2021-12-10	07:20:24	0.166	-0.001	1.04	0.969	-0.819	-0.315	1.053	0.0742005
2021-12-10	07:20:08	-0.11	0.011	1.032	1.553	-0.631	-1.189	1.038	0.0731435		2021-12-10	07:20:24	0.171	-0.001	1.038	1.054	-0.826	-0.34	1.052	0.07413
2021-12-10	07:20:08	-0.11	0.011	1.032	1.553	-0.631	-1.189	1.038	0.0731435		2021-12-10	07:20:24	0.171	-0.001	1.038	1.054	-0.826	-0.34	1.052	0.07413
2021-12-10	07:20:08	-0.11	0.011	1.032	1.553	-0.631	-1.189	1.038	0.0731435		2021-12-10	07:20:24	0.171	-0.001	1.038	1.054	-0.826	-0.34	1.052	0.07413
2021-12-10	07:20:08	-0.11	0.011	1.032	1.553	-0.631	-1.189	1.038	0.0731435		2021-12-10	07:20:24	0.171	-0.001	1.038	1.054	-0.826	-0.34	1.052	0.07413
2021-12-10	07:20:08	-0.11	0.011	1.032	1.553	-0.631	-1.189	1.038	0.0731435		2021-12-10	07:20:24	0.171	-0.001	1.038	1.054	-0.826	-0.34	1.052	0.07413
2021-12-10	07:20:08	-0.112	0.013	1.028	1.453	-0.672	-1.217	1.034	0.0728616		2021-12-10	07:20:25	0.167	0	1.042	1.176	-0.818	-0.312	1.055	0.0743414
2021-12-10	07:20:08	-0.112	0.013	1.028	1.453	-0.672	-1.217	1.034	0.0728616		2021-12-10	07:20:25	0.167	0	1.042	1.176	-0.818	-0.312	1.055	0.0743414
2021-12-10	07:20:08	-0.112	0.013	1.028	1.453	-0.672	-1.217	1.034	0.0728616		2021-12-10	07:20:25	0.167	0	1.042	1.176	-0.818	-0.312	1.055	0.0743414
2021-12-10	07:20:08	-0.112	0.013	1.028	1.453	-0.672	-1.217	1.034	0.0728616		2021-12-10	07:20:25	0.167	0	1.042	1.176	-0.818	-0.312	1.055	0.0743414
2021-12-10	07:20:08	-0.112	0.013	1.028	1.453	-0.672	-1.217	1.034	0.0728616		2021-12-10	07:20:25	0.167	0	1.042	1.176	-0.818	-0.312	1.055	0.0743414
2021-12-10	07:20:09	-0.113	0.015	1.028	1.486	-0.737	-1.136	1.034	0.0728616		2021-12-10	07:20:25	0.167	0	1.042	1.139	-0.882	-0.305	1.055	0.0743414
2021-12-10	07:20:09	-0.113	0.015	1.028	1.486	-0.737	-1.136	1.034	0.0728616		2021-12-10	07:20:25	0.167	0	1.042	1.139	-0.882	-0.305	1.055	0.0743414
2021-12-10	07:20:09	-0.113	0.015	1.028	1.486	-0.737	-1.136	1.034	0.0728616		2021-12-10	07:20:25	0.167	0	1.042	1.139	-0.882	-0.305	1.055	0.0743414
2021-12-10	07:20:09	-0.113	0.015	1.028	1.486	-0.737	-1.136	1.034	0.0728616		2021-12-10	07:20:25	0.167	0	1.042	1.139	-0.882	-0.305	1.055	0.0743414
2021-12-10	07:20:09	-0.113	0.015	1.028	1.486	-0.737	-1.136	1.034	0.0728616		2021-12-10	07:20:25	0.167	0	1.042	1.139	-0.882	-0.305	1.055	0.0743414
2021-12-10	07:20:09	-0.111	0.016	1.024	1.351	-0.77	-1.143	1.03	0.0725798		2021-12-10	07:20:26	0.167	-0.001	1.039	1.119	-0.821	-0.295	1.052	0.07413
2021-12-10	07:20:09	-0.111	0.016	1.024	1.351	-0.77	-1.143	1.03	0.0725798		2021-12-10	07:20:26	0.167	-0.001	1.039	1.119	-0.821	-0.295	1.052	0.07413
2021-12-10	07:20:09	-0.111	0.016	1.024	1.351	-0.77	-1.143	1.03	0.0725798		2021-12-10	07:20:26	0.167	-0.001	1.039	1.119	-0.821	-0.295	1.052	0.07413
2021-12-10	07:20:09	-0.111	0.016	1.024	1.351	-0.77	-1.143	1.03	0.0725798		2021-12-10	07:20:26	0.167	-0.001	1.039	1.119	-0.821	-0.295	1.052	0.07413
2021-12-10	07:20:09	-0.111	0.016	1.024	1.351	-0.77	-1.143	1.03	0.0725798		2021-12-10	07:20:26	0.167	-0.001	1.039	1.119	-0.821	-0.295	1.052	0.07413
2021-12-10	07:20:10	-0.11	0.012	1.026	1.349	-0.795	-1.15	1.032	0.0727207		2021-12-10	07:20:26	0.164	-0.003	1.036	1.143	-0.829	-0.365	1.049	0.0739186
2021-12-10	07:20:10	-0.11	0.012	1.026	1.349	-0.795	-1.15	1.032	0.0727207		2021-12-10	07:20:26	0.164	-0.003	1.036	1.143	-0.829	-0.365	1.049	0.0739186
2021-12-10	07:20:10	-0.11	0.012	1.026	1.349	-0.795	-1.15	1.032	0.0727207		2021-12-10	07:20:26	0.164	-0.003	1.036	1.143	-0.829	-0.365	1.049	0.0739186
2021-12-10	07:20:10	-0.11	0.012	1.026	1.349	-0.795	-1.15	1.032	0.0727207		2021-12-10	07:20:26	0.164	-0.003	1.036	1.143	-0.829	-0.365	1.049	0.0739186
2021-12-10	07:20:10	-0.11	0.012	1.026	1.349	-0.795	-1.15	1.032	0.0727207		2021-12-10	07:20:27	0.164	-0.003	1.036	1.143	-0.829	-0.365	1.049	0.0739186
2021-12-10	07:20:10	-0.108	0.013	1.03	1.682	-0.708	-1.134	1.036	0.0730026		2021-12-10	07:20:27	0.167	0.002	1.033	1.159	-0.827	-0.285	1.047	0.0737777
2021-12-10	07:20:10	-0.108	0.013	1.03	1.682	-0.708	-1.134	1.036	0.0730026		2021-12-10	07:20:27	0.167	0.002	1.033	1.159	-0.827	-0.285	1.047	0.0737777
2021-12-10	07:20:10	-0.108	0.013	1.03	1.682	-0.708	-1.134	1.036	0.0730026		2021-12-10	07:20:27	0.167	0.002	1.033	1.159	-0.827	-0.285	1.047	0.0737777
2021-12-10	07:20:10	-0.108	0.013	1.03	1.682	-0.708	-1.134	1.036	0.0730026		2021-12-10	07:20:27	0.167	0.002	1.033	1.159	-0.827	-0.285	1.047	0.0737777
2021-12-10	07:20:11	-0.108	0.013	1.03	1.682	-0.708	-1.134	1.036	0.0730026		2021-12-10	07:20:27	0.167	0.002	1.033	1.159	-0.827	-0.285	1.047	0.0737777
2021-12-10	07:20:11	-0.11	0.011	1.03	1.495	-0.782	-1.197	1.036	0.0730026		2021-12-10	07:20:27	0.168	-0.002	1.029	1.196	-0.821	-0.26	1.043	0.0734958
2021-12-10	07:20:11	-0.11	0.011	1.03	1.495	-0.782	-1.197	1.036	0.0730026		2021-12-10	07:20:27	0.168	-0.002	1.029	1.196	-0.821	-0.26	1.043	0.0734958
2021-12-10	07:20:11	-0.11	0.011	1.03	1.495	-0.782	-1.197	1.036	0.0730026		2021-12-10	07:20:27	0.168	-0.002	1.029	1.196	-0.821	-0.26	1.043	0.0734958
2021-12-10	07:20:11	-0.11	0.011	1.03	1.495	-0.782	-1.197	1.036	0.0730026		2021-12-10	07:20:27	0.168	-0.002	1.029	1.196	-0.821	-0.26	1.043	0.0734958
2021-12-10	07:20:11	-0.11	0.011	1.03	1.495	-0.782	-1.197	1.036	0.0730026		2021-12-10	07:20:28	0.168	-0.002	1.029	1.196	-0.821	-0.26	1.043	0.0734958
2021-12-10	07:20:11	-0.109	0.014	1.03	1.311	-0.733	-1.159	1.035	0.0729321		2021-12-10	07:20:28	0.172	-0.002	1.031	1.192	-0.86	-0.244	1.046	0.0737072
2021-12-10	07:20:11	-0.109	0.014	1.03	1.311	-0.733	-1.159	1.035	0.0729321		2021-12-10	07:20:28	0.172	-0.002	1.031	1.192	-0.86	-0.244	1.046	0.0737072
2021-12-10	07:20:11	-0.109	0.014	1.03	1.311	-0.733	-1.159	1.035	0.0729321		2021-12-10	07:20:28	0.172	-0.002	1.031	1.192	-0.86	-0.244	1.046	0.0737072
2021-12-10	07:20:11	-0.109	0.014	1.03	1.311	-0.733	-1.159	1.035	0.0729321		2021-12-10	07:20:28	0.172	-0.002	1.031	1.192	-0.86	-0.244	1.046	0.0737072
2021-12-10	07:20:12	-0.109	0.014	1.03	1.311	-0.733	-1.159	1.035	0.0729321		2021-12-10	07:20:28	0.172	-0.002	1.031	1.192	-0.86	-0.244	1.046	0.0737072
2021-12-10	07:20:12	-0.11	0.014	1.029	1.402	-0.693	-1.305	1.035	0.0729321		2021-12-10	07:20:28	0.168	0	1.035	1.084	-0.828	-0.399	1.049	0.0739186
2021-12-10	07:20:12	-0.11	0.014	1.029	1.402	-0.693	-1.305	1.035	0.0729321		2021-12-10	07:20:28	0.168	0	1.035	1.084	-0.828	-0.399	1.049	0.0739186
2021-12-10	07:20:12	-0.11	0.014	1.029	1.402	-0.693	-1.305	1.035	0.0729321		2021-12-10	07:20:28	0.168	0	1.035	1.084	-0.828	-0.399	1.049	0.0739186
2021-12-10	07:20:12	-0.11	0.014	1.029	1.402	-0.693	-1.305	1.035	0.0729321		2021-12-10	07:20:28	0.168	0	1.035	1.084	-0.828	-0.399	1.049	0.0739186
2021-12-10	07:20:12	-0.11	0.014	1.029	1.402	-0.693	-1.305	1.035	0.0729321		2021-12-10	07:20:29	0.168	0	1.035	1.084	-0.828	-0.399	1.049	0.0739186
2021-12-10	07:20:12	-0.109	0.015	1.031	1.395	-0.745	-1.202	1.036	0.0730026		2021-12-10	07:20:29	0.169	0.001	1.04	1.074	-0.745	-0.222	1.054	0.0742709
2021-12-10	07:20:12	-0.109	0.015	1.031	1.395	-0.745	-1.202	1.036	0.0730026		2021-12-10	07:20:29	0.169	0.001	1.04	1.074	-0.745	-0.222	1.054	0.0742709
2021-12-10	07:20:12	-0.109	0.015	1.031	1.395	-0.745	-1.202	1.036	0.0730026		2021-12-10	07:20:29	0.169	0.001	1.04	1.074	-0.745	-0.222	1.054	0.0742709
2021-12-10	07:20:12	-0.109	0.015	1.031	1.395	-0.745	-1.202	1.036	0.0730026		2021-12-10	07:20:29	0.169	0.001	1.04	1.074	-0.745	-0.222	1.054	0.0742709
2021-12-10	07:20:13	-0.109	0.015	1.031	1.395	-0.745	-1.202	1.036	0.0730026		2021-12-10	07:20:29	0.169	0.001	1.04	1.074	-0.745	-0.222	1.054	0.0742709
2021-12-10	07:20:13	-0.108	0.013	1.028	1.405	-0.693	-1.211	1.034	0.0728616		2021-12-10	07:20:29	0.172	-0.002	1.034	1.098	-0.82	-0.263	1.049	0.0739186
2021-12-10	07:20:13	-0.108	0.013	1.028	1.405	-0.693	-1.211	1.034	0.0728616		2021-12-10	07:20:29	0.172	-0.002	1.034	1.098	-0.82	-0.263	1.049	0.0739186
2021-12-10	07:20:13	-0.108	0.013	1.028	1.405	-0.693	-1.211	1.034	0.0728616		2021-12-10	07:20:29	0.172	-0.002	1.034	1.098	-0.82	-0.263	1.049	0.0739186
2021-12-10	07:20:13	-0.108	0.013	1.028	1.405	-0.693	-1.211	1.034	0.0728616		2021-12-10	07:20:29	0.172	-0.002	1.034	1.098	-0.82	-0.263	1.049	0.0739186
2021-12-10	07:20:13	-0.108	0.013	1.028	1.405	-0.693	-1.211	1.034	0.0728616		2021-12-10	07:20:30	0.172	-0.002	1.034	1.098	-0.82	-0.263	1.049	0.0739186
2021-12-10	07:20:13	-0.11	0.013	1.034	1.487	-0.712	-1.248	1.04	0.0732844		2021-12-10	07:20:30	0.167	-0.001	1.043	1.098	-0.833	-0.273	1.056	0.0744119
2021-12-10	07:20:13	-0.11	0.013	1.034	1.487	-0.712	-1.248	1.04	0.0732844		2021-12-10	07:20:30	0.167	-0.001	1.043	1.098	-0.833	-0.273	1.056	0.0744119
2021-12-10	07:20:13	-0.11	0.013	1.034	1.487	-0.712	-1.248	1.04	0.0732844		2021-12-10	07:20:30	0.167	-0.001	1.043	1.098	-0.833	-0.273	1.056	0.0744119
2021-12-10	07:20:13	-0.11	0.013	1.034	1.487	-0.712	-1.248	1.04	0.0732844		2021-12-10	07:20:30	0.167	-0.001	1.043	1.098	-0.833	-0.273	1.056	0.0744119
2021-12-10	07:20:14	-0.11	0.013	1.034	1.487	-0.712	-1.248	1.04	0.0732844		2021-12-10	07:20:30	0.167	-0.001	1.043	1.098	-0.833	-0.273	1.056	0.0744119
2021-12-10	07:20:14	-0.111	0.015	1.029	1.456	-0.702	-1.203	1.035	0.0729321		2021-12-10	07:20:30	0.168	-0.004	1.037	1.174	-0.823	-0.35	1.051	0.0740595
2021-12-10	07:20:14	-0.111	0.015	1.029	1.456	-0.702	-1.203	1.035	0.0729321		2021-12-10	07:20:30	0.168	-0.004	1.037	1.174	-0.823	-0.35	1.051	0.0740595
2021-12-10	07:20:14	-0.111	0.015	1.029	1.456	-0.702	-1.203	1.035	0.0729321		2021-12-10	07:20:30	0.168	-0.004	1.037	1.174	-0.823	-0.35	1.051	0.0740595
2021-12-10	07:20:14	-0.111	0.015	1.029	1.456	-0.702	-1.203	1.035	0.0729321		2021-12-10	07:20:30	0.168	-0.004	1.037	1.174	-0.823	-0.35	1.051	0.0740595
2021-12-10	07:20:14	-0.111	0.015	1.029	1.456	-0.702	-1.203	1.035	0.0729321		2021-12-10	07:20:31	0.168	-0.004	1.037	1.174	-0.823	-0.35	1.051	0.0740595
2021-12-10	07:20:14	-0.109	0.011	1.031	1.022	-0.416	-1.168	1.037	0.073073		2021-12-10	07:20:31	0.168	-0.001	1.031	1.211	-0.899	-0.28	1.044	0.0735663
2021-12-10	07:20:14	-0.109	0.011	1.031	1.022	-0.416	-1.168	1.037	0.073073		2021-12-10	07:20:31	0.168	-0.001	1.031	1.211	-0.899	-0.28	1.044	0.0735663
2021-12-10	07:20:14	-0.109	0.011	1.031	1.022	-0.416	-1.168	1.037	0.073073		2021-12-10	07:20:31	0.168	-0.001	1.031	1.211	-0.899	-0.28	1.044	0.0735663
2021-12-10	07:20:14	-0.109	0.011	1.031	1.022	-0.416	-1.168	1.037	0.073073		2021-12-10	07:20:31	0.168	-0.001	1.031	1.211	-0.899	-0.28	1.044	0.0735663
2021-12-10	07:20:15	-0.109	0.011	1.031	1.022	-0.416	-1.168	1.037	0.073073		2021-12-10	07:20:31	0.168	-0.001	1.031	1.211	-0.899	-0.28	1.044	0.0735663
2021-12-10	07:20:15	-0.112	0.01	1.034	1.377	-0.668	-1.199	1.04	0.0732844		2021-12-10	07:20:31	0.165	0.002	1.029	1.253	-0.862	-0.272	1.043	0.0734958
2021-12-10	07:20:15	-0.112	0.01	1.034	1.377	-0.668	-1.199	1.04	0.0732844		2021-12-10	07:20:31	0.165	0.002	1.029	1.253	-0.862	-0.272	1.043	0.0734958
2021-12-10	07:20:15	-0.112	0.01	1.034	1.377	-0.668	-1.199	1.04	0.0732844		2021-12-10	07:20:31	0.165	0.002	1.029	1.253	-0.862	-0.272	1.043	0.0734958
2021-12-10	07:20:15	-0.112	0.01	1.034	1.377	-0.668	-1.199	1.04	0.0732844		2021-12-10	07:20:32	0.165	0.002	1.029	1.253	-0.862	-0.272	1.043	0.0734958
2021-12-10	07:20:15	-0.112	0.01	1.034	1.377	-0.668	-1.199	1.04	0.0732844		2021-12-10	07:20:32	0.165	0.002	1.029	1.253	-0.862	-0.272	1.043	0.0734958
2021-12-10	07:20:15	-0.11	0.013	1.033	1.582	-0.932	-1.135	1.039	0.073214		2021-12-10	07:20:32	0.166	-0.002	1.037	1.182	-0.806	-0.258	1.05	0.0739891
2021-12-10	07:20:15	-0.11	0.013	1.033	1.582	-0.932	-1.135	1.039	0.073214		2021-12-10	07:20:32	0.166	-0.002	1.037	1.182	-0.806	-0.258	1.05	0.0739891
2021-12-10	07:20:15	-0.11	0.013	1.033	1.582	-0.932	-1.135	1.039	0.073214		2021-12-10	07:20:32	0.166	-0.002	1.037	1.182	-0.806	-0.258	1.05	0.0739891
2021-12-10	07:20:16	-0.11	0.013	1.033	1.582	-0.932	-1.135	1.039	0.073214		2021-12-10	07:20:32	0.166	-0.002	1.037	1.182	-0.806	-0.258	1.05	0.0739891
2021-12-10	07:20:16	-0.11	0.013	1.033	1.582	-0.932	-1.135	1.039	0.073214		2021-12-10	07:20:32	0.166	-0.002	1.037	1.182	-0.806	-0.258	1.05	0.0739891
2021-12-10	07:20:16	-0.11	0.012	1.029	1.448	-0.704	-1.247	1.035	0.0729321		2021-12-10	07:20:32	0.17	0.001	1.04	1.042	-0.813	-0.182	1.054	0.0742709
2021-12-10	07:20:16	-0.11	0.012	1.029	1.448	-0.704	-1.247	1.035	0.0729321		2021-12-10	07:20:32	0.17	0.001	1.04	1.042	-0.813	-0.182	1.054	0.0742709
2021-12-10	07:20:16	-0.11	0.012	1.029	1.448	-0.704	-1.247	1.035	0.0729321		2021-12-10	07:20:32	0.17	0.001	1.04	1.042	-0.813	-0.182	1.054	0.0742709
2021-12-10	07:20:16	-0.11	0.012	1.029	1.448	-0.704	-1.247	1.035	0.0729321		2021-12-10	07:20:33	0.17	0.001	1.04	1.042	-0.813	-0.182	1.054	0.0742709
2021-12-10	07:20:16	-0.11	0.012	1.029	1.448	-0.704	-1.247	1.035	0.0729321		2021-12-10	07:20:33	0.17	0.001	1.04	1.042	-0.813	-0.182	1.054	0.0742709
2021-12-10	07:20:16	-0.109	0.016	1.028	1.324	-0.763	-1.253	1.034	0.0728616		2021-12-10	07:20:33	0.169	0.002	1.037	1.037	-0.812	-0.289	1.051	0.0740595
2021-12-10	07:20:16	-0.109	0.016	1.028	1.324	-0.763	-1.253	1.034	0.0728616		2021-12-10	07:20:33	0.169	0.002	1.037	1.037	-0.812	-0.289	1.051	0.0740595
2021-12-10	07:20:16	-0.109	0.016	1.028	1.324	-0.763	-1.253	1.034	0.0728616		2021-12-10	07:20:33	0.169	0.002	1.037	1.037	-0.812	-0.289	1.051	0.0740595
2021-12-10	07:20:17	-0.109	0.016	1.028	1.324	-0.763	-1.253	1.034	0.0728616		2021-12-10	07:20:33	0.169	0.002	1.037	1.037	-0.812	-0.289	1.051	0.0740595
2021-12-10	07:20:17	-0.109	0.016	1.028	1.324	-0.763	-1.253	1.034	0.0728616		2021-12-10	07:20:33	0.169	0.002	1.037	1.037	-0.812	-0.289	1.051	0.0740595
2021-12-10	07:20:17	-0.108	0.016	1.03	1.414	-0.708	-1.173	1.035	0.0729321		2021-12-10	07:20:33	0.166	0.001	1.028	0.838	-0.838	-0.298	1.042	0.0734254
2021-12-10	07:20:17	-0.108	0.016	1.03	1.414	-0.708	-1.173	1.035	0.0729321		2021-12-10	07:20:33	0.166	0.001	1.028	0.838	-0.838	-0.298	1.042	0.0734254
2021-12-10	07:20:17	-0.108	0.016	1.03	1.414	-0.708	-1.173	1.035	0.0729321		2021-12-10	07:20:33	0.166	0.001	1.028	0.838	-0.838	-0.298	1.042	0.0734254
2021-12-10	07:20:17	-0.108	0.016	1.03	1.414	-0.708	-1.173	1.035	0.0729321		2021-12-10	07:20:34	0.166	0.001	1.028	0.838	-0.838	-0.298	1.042	0.0734254
2021-12-10	07:20:17	-0.108	0.016	1.03	1.414	-0.708	-1.173	1.035	0.0729321		2021-12-10	07:20:34	0.166	0.001	1.028	0.838	-0.838	-0.298	1.042	0.0734254
2021-12-10	07:20:17	-0.108	0.013	1.029	1.446	-0.653	-1.091	1.034	0.0728616		2021-12-10	07:20:34	0.164	-0.001	1.031	1.007	-0.832	-0.359	1.044	0.0735663
2021-12-10	07:20:17	-0.108	0.013	1.029	1.446	-0.653	-1.091	1.034	0.0728616		2021-12-10	07:20:34	0.164	-0.001	1.031	1.007	-0.832	-0.359	1.044	0.0735663
2021-12-10	07:20:17	-0.108	0.013	1.029	1.446	-0.653	-1.091	1.034	0.0728616		2021-12-10	07:20:34	0.164	-0.001	1.031	1.007	-0.832	-0.359	1.044	0.0735663
2021-12-10	07:20:18	-0.108	0.013	1.029	1.446	-0.653	-1.091	1.034	0.0728616		2021-12-10	07:20:34	0.164	-0.001	1.031	1.007	-0.832	-0.359	1.044	0.0735663
2021-12-10	07:20:18	-0.108	0.013	1.029	1.446	-0.653	-1.091	1.034	0.0728616		2021-12-10	07:20:34	0.164	-0.001	1.031	1.007	-0.832	-0.359	1.044	0.0735663
2021-12-10	07:20:18	-0.106	0.014	1.035	1.572	-0.716	-1.169	1.041	0.0733549		2021-12-10	07:20:34	0.166	0.001	1.036	1.185	-0.758	-0.351	1.05	0.0739891
2021-12-10	07:20:18	-0.106	0.014	1.035	1.572	-0.716	-1.169	1.041	0.0733549		2021-12-10	07:20:34	0.166	0.001	1.036	1.185	-0.758	-0.351	1.05	0.0739891
2021-12-10	07:20:18	-0.106	0.014	1.035	1.572	-0.716	-1.169	1.041	0.0733549		2021-12-10	07:20:35	0.166	0.001	1.036	1.185	-0.758	-0.351	1.05	0.0739891
2021-12-10	07:20:18	-0.106	0.014	1.035	1.572	-0.716	-1.169	1.041	0.0733549		2021-12-10	07:20:35	0.166	0.001	1.036	1.185	-0.758	-0.351	1.05	0.0739891
2021-12-10	07:20:18	-0.106	0.014	1.035	1.572	-0.716	-1.169	1.041	0.0733549		2021-12-10	07:20:35	0.166	0.001	1.036	1.185	-0.758	-0.351	1.05	0.0739891
2021-12-10	07:20:18	-0.109	0.015	1.034	1.479	-0.773	-1.187	1.04	0.0732844		2021-12-10	07:20:35	0.171	-0.002	1.035	1.238	-0.831	-0.278	1.049	0.0739186
2021-12-10	07:20:18	-0.109	0.015	1.034	1.479	-0.773	-1.187	1.04	0.0732844		2021-12-10	07:20:35	0.171	-0.002	1.035	1.238	-0.831	-0.278	1.049	0.0739186
2021-12-10	07:20:19	-0.109	0.015	1.034	1.479	-0.773	-1.187	1.04	0.0732844		2021-12-10	07:20:35	0.171	-0.002	1.035	1.238	-0.831	-0.278	1.049	0.0739186
2021-12-10	07:20:19	-0.109	0.015	1.034	1.479	-0.773	-1.187	1.04	0.0732844		2021-12-10	07:20:35	0.171	-0.002	1.035	1.238	-0.831	-0.278	1.049	0.0739186
2021-12-10	07:20:19	-0.109	0.015	1.034	1.479	-0.773	-1.187	1.04	0.0732844		2021-12-10	07:20:35	0.171	-0.002	1.035	1.238	-0.831	-0.278	1.049	0.0739186
2021-12-10	07:20:19	-0.108	0.014	1.033	1.385	-0.775	-1.195	1.039	0.073214		2021-12-10	07:20:35	0.17	0	1.041	1.031	-0.766	-0.304	1.054	0.0742709
2021-12-10	07:20:19	-0.108	0.014	1.033	1.385	-0.775	-1.195	1.039	0.073214		2021-12-10	07:20:35	0.17	0	1.041	1.031	-0.766	-0.304	1.054	0.0742709
2021-12-10	07:20:19	-0.108	0.014	1.033	1.385	-0.775	-1.195	1.039	0.073214		2021-12-10	07:20:36	0.17	0	1.041	1.031	-0.766	-0.304	1.054	0.0742709
2021-12-10	07:20:19	-0.108	0.014	1.033	1.385	-0.775	-1.195	1.039	0.073214		2021-12-10	07:20:36	0.17	0	1.041	1.031	-0.766	-0.304	1.054	0.0742709
2021-12-10	07:20:19	-0.108	0.014	1.033	1.385	-0.775	-1.195	1.039	0.073214		2021-12-10	07:20:36	0.17	0	1.041	1.031	-0.766	-0.304	1.054	0.0742709
2021-12-10	07:20:19	-0.108	0.014	1.032	1.334	-0.691	-1.209	1.038	0.0731435		2021-12-10	07:20:36	0.168	-0.002	1.035	1.102	-0.854	-0.303	1.049	0.0739186
2021-12-10	07:20:19	-0.108	0.014	1.032	1.334	-0.691	-1.209	1.038	0.0731435		2021-12-10	07:20:36	0.168	-0.002	1.035	1.102	-0.854	-0.303	1.049	0.0739186
2021-12-10	07:20:20	-0.108	0.014	1.032	1.334	-0.691	-1.209	1.038	0.0731435		2021-12-10	07:20:36	0.168	-0.002	1.035	1.102	-0.854	-0.303	1.049	0.0739186
2021-12-10	07:20:20	-0.108	0.014	1.032	1.334	-0.691	-1.209	1.038	0.0731435		2021-12-10	07:20:36	0.168	-0.002	1.035	1.102	-0.854	-0.303	1.049	0.0739186
2021-12-10	07:20:20	-0.108	0.014	1.032	1.334	-0.691	-1.209	1.038	0.0731435		2021-12-10	07:20:36	0.168	-0.002	1.035	1.102	-0.854	-0.303	1.049	0.0739186
2021-12-10	07:20:20	-0.11	0.011	1.031	1.202	-0.715	-1.105	1.037	0.073073		2021-12-10	07:20:36	0.165	-0.002	1.04	1.199	-0.819	-0.251	1.053	0.0742005
2021-12-10	07:20:20	-0.11	0.011	1.031	1.202	-0.715	-1.105	1.037	0.073073		2021-12-10	07:20:36	0.165	-0.002	1.04	1.199	-0.819	-0.251	1.053	0.0742005
2021-12-10	07:20:20	-0.11	0.011	1.031	1.202	-0.715	-1.105	1.037	0.073073		2021-12-10	07:20:37	0.165	-0.002	1.04	1.199	-0.819	-0.251	1.053	0.0742005
2021-12-10	07:20:20	-0.11	0.011	1.031	1.202	-0.715	-1.105	1.037	0.073073		2021-12-10	07:20:37	0.165	-0.002	1.04	1.199	-0.819	-0.251	1.053	0.0742005
2021-12-10	07:20:20	-0.11	0.011	1.031	1.202	-0.715	-1.105	1.037	0.073073		2021-12-10	07:20:37	0.165	-0.002	1.04	1.199	-0.819	-0.251	1.053	0.0742005
2021-12-10	07:20:20	-0.108	0.012	1.032	1.657	-0.702	-1.178	1.038	0.0731435		2021-12-10	07:20:37	0.168	-0.002	1.038	1.33	-0.894	-0.195	1.052	0.07413
2021-12-10	07:20:20	-0.108	0.012	1.032	1.657	-0.702	-1.178	1.038	0.0731435		2021-12-10	07:20:37	0.168	-0.002	1.038	1.33	-0.894	-0.195	1.052	0.07413
2021-12-10	07:20:21	-0.108	0.012	1.032	1.657	-0.702	-1.178	1.038	0.0731435		2021-12-10	07:20:37	0.168	-0.002	1.038	1.33	-0.894	-0.195	1.052	0.07413
2021-12-10	07:20:21	-0.108	0.012	1.032	1.657	-0.702	-1.178	1.038	0.0731435		2021-12-10	07:20:37	0.168	-0.002	1.038	1.33	-0.894	-0.195	1.052	0.07413
2021-12-10	07:20:21	-0.108	0.012	1.032	1.657	-0.702	-1.178	1.038	0.0731435		2021-12-10	07:20:37	0.168	-0.002	1.038	1.33	-0.894	-0.195	1.052	0.07413
2021-12-10	07:20:21	-0.107	0.009	1.035	1.727	-0.668	-1.118	1.04	0.0732844		2021-12-10	07:20:37	0.164	0	1.038	1.085	-0.882	-0.205	1.051	0.0740595
2021-12-10	07:20:21	-0.107	0.009	1.035	1.727	-0.668	-1.118	1.04	0.0732844		2021-12-10	07:20:37	0.164	0	1.038	1.085	-0.882	-0.205	1.051	0.0740595
2021-12-10	07:20:21	-0.107	0.009	1.035	1.727	-0.668	-1.118	1.04	0.0732844		2021-12-10	07:20:38	0.164	0	1.038	1.085	-0.882	-0.205	1.051	0.0740595
2021-12-10	07:20:21	-0.107	0.009	1.035	1.727	-0.668	-1.118	1.04	0.0732844		2021-12-10	07:20:38	0.164	0	1.038	1.085	-0.882	-0.205	1.051	0.0740595
2021-12-10	07:20:21	-0.107	0.009	1.035	1.727	-0.668	-1.118	1.04	0.0732844		2021-12-10	07:20:38	0.164	0	1.038	1.085	-0.882	-0.205	1.051	0.0740595
2021-12-10	07:20:21	-0.108	0.019	1.032	1.707	-0.734	-1.195	1.038	0.0731435		2021-12-10	07:20:38	0.167	-0.001	1.039	1.002	-0.846	-0.263	1.052	0.07413
2021-12-10	07:20:21	-0.108	0.019	1.032	1.707	-0.734	-1.195	1.038	0.0731435		2021-12-10	07:20:38	0.167	-0.001	1.039	1.002	-0.846	-0.263	1.052	0.07413
2021-12-10	07:20:22	-0.108	0.019	1.032	1.707	-0.734	-1.195	1.038	0.0731435		2021-12-10	07:20:38	0.167	-0.001	1.039	1.002	-0.846	-0.263	1.052	0.07413
2021-12-10	07:20:22	-0.108	0.019	1.032	1.707	-0.734	-1.195	1.038	0.0731435		2021-12-10	07:20:38	0.167	-0.001	1.039	1.002	-0.846	-0.263	1.052	0.07413
2021-12-10	07:20:22	-0.108	0.019	1.032	1.707	-0.734	-1.195	1.038	0.0731435		2021-12-10	07:20:38	0.167	-0.001	1.039	1.002	-0.846	-0.263	1.052	0.07413
2021-12-10	07:20:22	-0.108	0.014	1.034	1.564	-0.834	-1.147	1.04	0.0732844		2021-12-10	07:20:38	0.165	0	1.036	1.017	-0.812	-0.294	1.049	0.0739186
2021-12-10	07:20:22	-0.108	0.014	1.034	1.564	-0.834	-1.147	1.04	0.0732844		2021-12-10	07:20:38	0.165	0	1.036	1.017	-0.812	-0.294	1.049	0.0739186
2021-12-10	07:20:22	-0.108	0.014	1.034	1.564	-0.834	-1.147	1.04	0.0732844		2021-12-10	07:20:39	0.165	0	1.036	1.017	-0.812	-0.294	1.049	0.0739186
2021-12-10	07:20:22	-0.108	0.014	1.034	1.564	-0.834	-1.147	1.04	0.0732844		2021-12-10	07:20:39	0.165	0	1.036	1.017	-0.812	-0.294	1.049	0.0739186
2021-12-10	07:20:22	-0.108	0.014	1.034	1.564	-0.834	-1.147	1.04	0.0732844		2021-12-10	07:20:39	0.165	0	1.036	1.017	-0.812	-0.294	1.049	0.0739186
2021-12-10	07:20:22	-0.106	0.019	1.034	1.349	-0.734	-1.249	1.04	0.0732844		2021-12-10	07:20:39	0.159	-0.006	1.039	0.969	-0.833	-0.287	1.052	0.07413
2021-12-10	07:20:23	-0.106	0.019	1.034	1.349	-0.734	-1.249	1.04	0.0732844		2021-12-10	07:20:39	0.159	-0.006	1.039	0.969	-0.833	-0.287	1.052	0.07413
2021-12-10	07:20:23	-0.106	0.019	1.034	1.349	-0.734	-1.249	1.04	0.0732844		2021-12-10	07:20:39	0.159	-0.006	1.039	0.969	-0.833	-0.287	1.052	0.07413
2021-12-10	07:20:23	-0.106	0.019	1.034	1.349	-0.734	-1.249	1.04	0.0732844		2021-12-10	07:20:39	0.159	-0.006	1.039	0.969	-0.833	-0.287	1.052	0.07413
2021-12-10	07:20:23	-0.106	0.019	1.034	1.349	-0.734	-1.249	1.04	0.0732844		2021-12-10	07:20:39	0.159	-0.006	1.039	0.969	-0.833	-0.287	1.052	0.07413
2021-12-10	07:20:23	-0.107	0.016	1.038	1.466	-0.715	-1.195	1.044	0.0735663		2021-12-10	07:20:39	0.162	-0.003	1.042	1.111	-0.886	-0.301	1.054	0.0742709
2021-12-10	07:20:23	-0.107	0.016	1.038	1.466	-0.715	-1.195	1.044	0.0735663		2021-12-10	07:20:40	0.162	-0.003	1.042	1.111	-0.886	-0.301	1.054	0.0742709
2021-12-10	07:20:23	-0.107	0.016	1.038	1.466	-0.715	-1.195	1.044	0.0735663		2021-12-10	07:20:40	0.162	-0.003	1.042	1.111	-0.886	-0.301	1.054	0.0742709
2021-12-10	07:20:23	-0.107	0.016	1.038	1.466	-0.715	-1.195	1.044	0.0735663		2021-12-10	07:20:40	0.162	-0.003	1.042	1.111	-0.886	-0.301	1.054	0.0742709
2021-12-10	07:20:23	-0.107	0.016	1.038	1.466	-0.715	-1.195	1.044	0.0735663		2021-12-10	07:20:40	0.162	-0.003	1.042	1.111	-0.886	-0.301	1.054	0.0742709
2021-12-10	07:20:23	-0.107	0.018	1.038	1.412	-0.839	-1.276	1.043	0.0734958		2021-12-10	07:20:40	0.169	-0.002	1.034	1.098	-0.84	-0.271	1.048	0.0738481
2021-12-10	07:20:24	-0.107	0.018	1.038	1.412	-0.839	-1.276	1.043	0.0734958		2021-12-10	07:20:40	0.169	-0.002	1.034	1.098	-0.84	-0.271	1.048	0.0738481
2021-12-10	07:20:24	-0.107	0.018	1.038	1.412	-0.839	-1.276	1.043	0.0734958		2021-12-10	07:20:40	0.169	-0.002	1.034	1.098	-0.84	-0.271	1.048	0.0738481
2021-12-10	07:20:24	-0.107	0.018	1.038	1.412	-0.839	-1.276	1.043	0.0734958		2021-12-10	07:20:40	0.169	-0.002	1.034	1.098	-0.84	-0.271	1.048	0.0738481
2021-12-10	07:20:24	-0.107	0.018	1.038	1.412	-0.839	-1.276	1.043	0.0734958		2021-12-10	07:20:40	0.169	-0.002	1.034	1.098	-0.84	-0.271	1.048	0.0738481
2021-12-10	07:20:24	-0.105	0.021	1.036	1.285	-0.699	-1.219	1.041	0.0733549		2021-12-10	07:20:40	0.164	-0.003	1.033	1.057	-0.798	-0.242	1.046	0.0737072
2021-12-10	07:20:24	-0.105	0.021	1.036	1.285	-0.699	-1.219	1.041	0.0733549		2021-12-10	07:20:41	0.164	-0.003	1.033	1.057	-0.798	-0.242	1.046	0.0737072
2021-12-10	07:20:24	-0.105	0.021	1.036	1.285	-0.699	-1.219	1.041	0.0733549		2021-12-10	07:20:41	0.164	-0.003	1.033	1.057	-0.798	-0.242	1.046	0.0737072
2021-12-10	07:20:24	-0.105	0.021	1.036	1.285	-0.699	-1.219	1.041	0.0733549		2021-12-10	07:20:41	0.164	-0.003	1.033	1.057	-0.798	-0.242	1.046	0.0737072
2021-12-10	07:20:24	-0.105	0.021	1.036	1.285	-0.699	-1.219	1.041	0.0733549		2021-12-10	07:20:41	0.164	-0.003	1.033	1.057	-0.798	-0.242	1.046	0.0737072
2021-12-10	07:20:24	-0.105	0.016	1.028	1.113	-0.699	-1.201	1.034	0.0728616		2021-12-10	07:20:41	0.167	0.002	1.035	1.001	-0.797	-0.34	1.048	0.0738481
2021-12-10	07:20:25	-0.105	0.016	1.028	1.113	-0.699	-1.201	1.034	0.0728616		2021-12-10	07:20:41	0.167	0.002	1.035	1.001	-0.797	-0.34	1.048	0.0738481
2021-12-10	07:20:25	-0.105	0.016	1.028	1.113	-0.699	-1.201	1.034	0.0728616		2021-12-10	07:20:41	0.167	0.002	1.035	1.001	-0.797	-0.34	1.048	0.0738481
2021-12-10	07:20:25	-0.105	0.016	1.028	1.113	-0.699	-1.201	1.034	0.0728616		2021-12-10	07:20:41	0.167	0.002	1.035	1.001	-0.797	-0.34	1.048	0.0738481
2021-12-10	07:20:25	-0.105	0.016	1.028	1.113	-0.699	-1.201	1.034	0.0728616		2021-12-10	07:20:41	0.167	0.002	1.035	1.001	-0.797	-0.34	1.048	0.0738481
2021-12-10	07:20:25	-0.107	0.019	1.032	1.152	-0.607	-1.231	1.037	0.073073		2021-12-10	07:20:41	0.166	0.001	1.033	1.21	-0.884	-0.301	1.046	0.0737072
2021-12-10	07:20:25	-0.107	0.019	1.032	1.152	-0.607	-1.231	1.037	0.073073		2021-12-10	07:20:42	0.166	0.001	1.033	1.21	-0.884	-0.301	1.046	0.0737072
2021-12-10	07:20:25	-0.107	0.019	1.032	1.152	-0.607	-1.231	1.037	0.073073		2021-12-10	07:20:42	0.166	0.001	1.033	1.21	-0.884	-0.301	1.046	0.0737072
2021-12-10	07:20:25	-0.107	0.019	1.032	1.152	-0.607	-1.231	1.037	0.073073		2021-12-10	07:20:42	0.166	0.001	1.033	1.21	-0.884	-0.301	1.046	0.0737072
2021-12-10	07:20:25	-0.107	0.019	1.032	1.152	-0.607	-1.231	1.037	0.073073		2021-12-10	07:20:42	0.166	0.001	1.033	1.21	-0.884	-0.301	1.046	0.0737072
2021-12-10	07:20:26	-0.107	0.012	1.029	1.45	-0.724	-1.16	1.035	0.0729321		2021-12-10	07:20:42	0.166	0.001	1.031	1.156	-0.775	-0.226	1.044	0.0735663
2021-12-10	07:20:26	-0.107	0.012	1.029	1.45	-0.724	-1.16	1.035	0.0729321		2021-12-10	07:20:42	0.166	0.001	1.031	1.156	-0.775	-0.226	1.044	0.0735663
2021-12-10	07:20:26	-0.107	0.012	1.029	1.45	-0.724	-1.16	1.035	0.0729321		2021-12-10	07:20:42	0.166	0.001	1.031	1.156	-0.775	-0.226	1.044	0.0735663
2021-12-10	07:20:26	-0.107	0.012	1.029	1.45	-0.724	-1.16	1.035	0.0729321		2021-12-10	07:20:42	0.166	0.001	1.031	1.156	-0.775	-0.226	1.044	0.0735663
2021-12-10	07:20:26	-0.107	0.012	1.029	1.45	-0.724	-1.16	1.035	0.0729321		2021-12-10	07:20:42	0.166	0.001	1.031	1.156	-0.775	-0.226	1.044	0.0735663
2021-12-10	07:20:26	-0.107	0.015	1.039	1.526	-0.739	-1.234	1.044	0.0735663		2021-12-10	07:20:42	0.169	-0.005	1.04	1.133	-0.956	-0.35	1.054	0.0742709
2021-12-10	07:20:26	-0.107	0.015	1.039	1.526	-0.739	-1.234	1.044	0.0735663		2021-12-10	07:20:43	0.169	-0.005	1.04	1.133	-0.956	-0.35	1.054	0.0742709
2021-12-10	07:20:26	-0.107	0.015	1.039	1.526	-0.739	-1.234	1.044	0.0735663		2021-12-10	07:20:43	0.169	-0.005	1.04	1.133	-0.956	-0.35	1.054	0.0742709
2021-12-10	07:20:26	-0.107	0.015	1.039	1.526	-0.739	-1.234	1.044	0.0735663		2021-12-10	07:20:43	0.169	-0.005	1.04	1.133	-0.956	-0.35	1.054	0.0742709
2021-12-10	07:20:26	-0.107	0.015	1.039	1.526	-0.739	-1.234	1.044	0.0735663		2021-12-10	07:20:43	0.169	-0.005	1.04	1.133	-0.956	-0.35	1.054	0.0742709
2021-12-10	07:20:27	-0.109	0.013	1.036	1.392	-0.721	-1.169	1.041	0.0733549		2021-12-10	07:20:43	0.167	0	1.032	0.96	-0.872	-0.308	1.045	0.0736367
2021-12-10	07:20:27	-0.109	0.013	1.036	1.392	-0.721	-1.169	1.041	0.0733549		2021-12-10	07:20:43	0.167	0	1.032	0.96	-0.872	-0.308	1.045	0.0736367
2021-12-10	07:20:27	-0.109	0.013	1.036	1.392	-0.721	-1.169	1.041	0.0733549		2021-12-10	07:20:43	0.167	0	1.032	0.96	-0.872	-0.308	1.045	0.0736367
2021-12-10	07:20:27	-0.109	0.013	1.036	1.392	-0.721	-1.169	1.041	0.0733549		2021-12-10	07:20:43	0.167	0	1.032	0.96	-0.872	-0.308	1.045	0.0736367
2021-12-10	07:20:27	-0.109	0.013	1.036	1.392	-0.721	-1.169	1.041	0.0733549		2021-12-10	07:20:43	0.167	0	1.032	0.96	-0.872	-0.308	1.045	0.0736367
2021-12-10	07:20:27	-0.108	0.014	1.032	1.496	-0.742	-1.215	1.038	0.0731435		2021-12-10	07:20:43	0.168	-0.001	1.033	1.011	-0.811	-0.256	1.047	0.0737777
2021-12-10	07:20:27	-0.108	0.014	1.032	1.496	-0.742	-1.215	1.038	0.0731435		2021-12-10	07:20:44	0.168	-0.001	1.033	1.011	-0.811	-0.256	1.047	0.0737777
2021-12-10	07:20:27	-0.108	0.014	1.032	1.496	-0.742	-1.215	1.038	0.0731435		2021-12-10	07:20:44	0.168	-0.001	1.033	1.011	-0.811	-0.256	1.047	0.0737777
2021-12-10	07:20:27	-0.108	0.014	1.032	1.496	-0.742	-1.215	1.038	0.0731435		2021-12-10	07:20:44	0.168	-0.001	1.033	1.011	-0.811	-0.256	1.047	0.0737777
2021-12-10	07:20:27	-0.108	0.014	1.032	1.496	-0.742	-1.215	1.038	0.0731435		2021-12-10	07:20:44	0.168	-0.001	1.033	1.011	-0.811	-0.256	1.047	0.0737777
2021-12-10	07:20:28	-0.108	0.015	1.038	1.322	-0.731	-1.269	1.043	0.0734958		2021-12-10	07:20:44	0.168	0.005	1.034	1.034	-0.857	-0.271	1.048	0.0738481
2021-12-10	07:20:28	-0.108	0.015	1.038	1.322	-0.731	-1.269	1.043	0.0734958		2021-12-10	07:20:44	0.168	0.005	1.034	1.034	-0.857	-0.271	1.048	0.0738481
2021-12-10	07:20:28	-0.108	0.015	1.038	1.322	-0.731	-1.269	1.043	0.0734958		2021-12-10	07:20:44	0.168	0.005	1.034	1.034	-0.857	-0.271	1.048	0.0738481
2021-12-10	07:20:28	-0.108	0.015	1.038	1.322	-0.731	-1.269	1.043	0.0734958		2021-12-10	07:20:44	0.168	0.005	1.034	1.034	-0.857	-0.271	1.048	0.0738481
2021-12-10	07:20:28	-0.108	0.015	1.038	1.322	-0.731	-1.269	1.043	0.0734958		2021-12-10	07:20:44	0.168	0.005	1.034	1.034	-0.857	-0.271	1.048	0.0738481
2021-12-10	07:20:28	-0.103	0.015	1.035	1.497	-0.69	-1.153	1.04	0.0732844		2021-12-10	07:20:45	0.168	0.001	1.032	1.062	-0.873	-0.284	1.046	0.0737072
2021-12-10	07:20:28	-0.103	0.015	1.035	1.497	-0.69	-1.153	1.04	0.0732844		2021-12-10	07:20:45	0.168	0.001	1.032	1.062	-0.873	-0.284	1.046	0.0737072
2021-12-10	07:20:28	-0.103	0.015	1.035	1.497	-0.69	-1.153	1.04	0.0732844		2021-12-10	07:20:45	0.168	0.001	1.032	1.062	-0.873	-0.284	1.046	0.0737072
2021-12-10	07:20:28	-0.103	0.015	1.035	1.497	-0.69	-1.153	1.04	0.0732844		2021-12-10	07:20:45	0.168	0.001	1.032	1.062	-0.873	-0.284	1.046	0.0737072
2021-12-10	07:20:28	-0.103	0.015	1.035	1.497	-0.69	-1.153	1.04	0.0732844		2021-12-10	07:20:45	0.168	0.001	1.032	1.062	-0.873	-0.284	1.046	0.0737072
2021-12-10	07:20:29	-0.104	0.012	1.04	1.27	-0.701	-1.139	1.045	0.0736367		2021-12-10	07:20:45	0.167	-0.001	1.034	1.021	-0.744	-0.286	1.047	0.0737777
2021-12-10	07:20:29	-0.104	0.012	1.04	1.27	-0.701	-1.139	1.045	0.0736367		2021-12-10	07:20:45	0.167	-0.001	1.034	1.021	-0.744	-0.286	1.047	0.0737777
2021-12-10	07:20:29	-0.104	0.012	1.04	1.27	-0.701	-1.139	1.045	0.0736367		2021-12-10	07:20:45	0.167	-0.001	1.034	1.021	-0.744	-0.286	1.047	0.0737777
2021-12-10	07:20:29	-0.104	0.012	1.04	1.27	-0.701	-1.139	1.045	0.0736367		2021-12-10	07:20:45	0.167	-0.001	1.034	1.021	-0.744	-0.286	1.047	0.0737777
2021-12-10	07:20:29	-0.104	0.012	1.04	1.27	-0.701	-1.139	1.045	0.0736367		2021-12-10	07:20:45	0.167	-0.001	1.034	1.021	-0.744	-0.286	1.047	0.0737777
2021-12-10	07:20:29	-0.108	0.019	1.029	1.683	-0.692	-1.125	1.035	0.0729321		2021-12-10	07:20:46	0.165	0.001	1.031	1.126	-0.86	-0.376	1.044	0.0735663
2021-12-10	07:20:29	-0.108	0.019	1.029	1.683	-0.692	-1.125	1.035	0.0729321		2021-12-10	07:20:46	0.165	0.001	1.031	1.126	-0.86	-0.376	1.044	0.0735663
2021-12-10	07:20:29	-0.108	0.019	1.029	1.683	-0.692	-1.125	1.035	0.0729321		2021-12-10	07:20:46	0.165	0.001	1.031	1.126	-0.86	-0.376	1.044	0.0735663
2021-12-10	07:20:29	-0.108	0.019	1.029	1.683	-0.692	-1.125	1.035	0.0729321		2021-12-10	07:20:46	0.165	0.001	1.031	1.126	-0.86	-0.376	1.044	0.0735663
2021-12-10	07:20:29	-0.108	0.019	1.029	1.683	-0.692	-1.125	1.035	0.0729321		2021-12-10	07:20:46	0.165	0.001	1.031	1.126	-0.86	-0.376	1.044	0.0735663
2021-12-10	07:20:30	-0.106	0.017	1.032	1.318	-0.672	-1.154	1.037	0.073073		2021-12-10	07:20:46	0.167	0.001	1.03	1.095	-0.841	-0.28	1.043	0.0734958
2021-12-10	07:20:30	-0.106	0.017	1.032	1.318	-0.672	-1.154	1.037	0.073073		2021-12-10	07:20:46	0.167	0.001	1.03	1.095	-0.841	-0.28	1.043	0.0734958
2021-12-10	07:20:30	-0.106	0.017	1.032	1.318	-0.672	-1.154	1.037	0.073073		2021-12-10	07:20:46	0.167	0.001	1.03	1.095	-0.841	-0.28	1.043	0.0734958
2021-12-10	07:20:30	-0.106	0.017	1.032	1.318	-0.672	-1.154	1.037	0.073073		2021-12-10	07:20:46	0.167	0.001	1.03	1.095	-0.841	-0.28	1.043	0.0734958
2021-12-10	07:20:30	-0.106	0.017	1.032	1.318	-0.672	-1.154	1.037	0.073073		2021-12-10	07:20:46	0.167	0.001	1.03	1.095	-0.841	-0.28	1.043	0.0734958
2021-12-10	07:20:30	-0.108	0.014	1.038	1.564	-0.613	-1.18	1.044	0.0735663		2021-12-10	07:20:47	0.166	0	1.031	0.959	-0.823	-0.221	1.045	0.0736367
2021-12-10	07:20:30	-0.108	0.014	1.038	1.564	-0.613	-1.18	1.044	0.0735663		2021-12-10	07:20:47	0.166	0	1.031	0.959	-0.823	-0.221	1.045	0.0736367
2021-12-10	07:20:30	-0.108	0.014	1.038	1.564	-0.613	-1.18	1.044	0.0735663		2021-12-10	07:20:47	0.166	0	1.031	0.959	-0.823	-0.221	1.045	0.0736367
2021-12-10	07:20:30	-0.108	0.014	1.038	1.564	-0.613	-1.18	1.044	0.0735663		2021-12-10	07:20:47	0.166	0	1.031	0.959	-0.823	-0.221	1.045	0.0736367
2021-12-10	07:20:31	-0.108	0.014	1.038	1.564	-0.613	-1.18	1.044	0.0735663		2021-12-10	07:20:47	0.166	0	1.031	0.959	-0.823	-0.221	1.045	0.0736367
2021-12-10	07:20:31	-0.105	0.012	1.034	1.579	-0.62	-1.142	1.039	0.073214		2021-12-10	07:20:47	0.162	0	1.035	1.073	-0.815	-0.288	1.048	0.0738481
2021-12-10	07:20:31	-0.105	0.012	1.034	1.579	-0.62	-1.142	1.039	0.073214		2021-12-10	07:20:47	0.162	0	1.035	1.073	-0.815	-0.288	1.048	0.0738481
2021-12-10	07:20:31	-0.105	0.012	1.034	1.579	-0.62	-1.142	1.039	0.073214		2021-12-10	07:20:47	0.162	0	1.035	1.073	-0.815	-0.288	1.048	0.0738481
2021-12-10	07:20:31	-0.105	0.012	1.034	1.579	-0.62	-1.142	1.039	0.073214		2021-12-10	07:20:47	0.162	0	1.035	1.073	-0.815	-0.288	1.048	0.0738481
2021-12-10	07:20:31	-0.105	0.012	1.034	1.579	-0.62	-1.142	1.039	0.073214		2021-12-10	07:20:47	0.162	0	1.035	1.073	-0.815	-0.288	1.048	0.0738481
2021-12-10	07:20:31	-0.104	0.014	1.035	1.724	-0.763	-1.198	1.04	0.0732844		2021-12-10	07:20:48	0.163	-0.003	1.031	1.111	-0.832	-0.296	1.044	0.0735663
2021-12-10	07:20:31	-0.104	0.014	1.035	1.724	-0.763	-1.198	1.04	0.0732844		2021-12-10	07:20:48	0.163	-0.003	1.031	1.111	-0.832	-0.296	1.044	0.0735663
2021-12-10	07:20:31	-0.104	0.014	1.035	1.724	-0.763	-1.198	1.04	0.0732844		2021-12-10	07:20:48	0.163	-0.003	1.031	1.111	-0.832	-0.296	1.044	0.0735663
2021-12-10	07:20:31	-0.104	0.014	1.035	1.724	-0.763	-1.198	1.04	0.0732844		2021-12-10	07:20:48	0.163	-0.003	1.031	1.111	-0.832	-0.296	1.044	0.0735663
2021-12-10	07:20:32	-0.104	0.014	1.035	1.724	-0.763	-1.198	1.04	0.0732844		2021-12-10	07:20:48	0.163	-0.003	1.031	1.111	-0.832	-0.296	1.044	0.0735663
2021-12-10	07:20:32	-0.108	0.015	1.032	1.532	-0.684	-1.298	1.038	0.0731435		2021-12-10	07:20:48	0.167	0.001	1.033	0.994	-0.766	-0.241	1.046	0.0737072
2021-12-10	07:20:32	-0.108	0.015	1.032	1.532	-0.684	-1.298	1.038	0.0731435		2021-12-10	07:20:48	0.167	0.001	1.033	0.994	-0.766	-0.241	1.046	0.0737072
2021-12-10	07:20:32	-0.108	0.015	1.032	1.532	-0.684	-1.298	1.038	0.0731435		2021-12-10	07:20:48	0.167	0.001	1.033	0.994	-0.766	-0.241	1.046	0.0737072
2021-12-10	07:20:32	-0.108	0.015	1.032	1.532	-0.684	-1.298	1.038	0.0731435		2021-12-10	07:20:48	0.167	0.001	1.033	0.994	-0.766	-0.241	1.046	0.0737072
2021-12-10	07:20:32	-0.108	0.015	1.032	1.532	-0.684	-1.298	1.038	0.0731435		2021-12-10	07:20:49	0.167	0.001	1.033	0.994	-0.766	-0.241	1.046	0.0737072
2021-12-10	07:20:32	-0.107	0.016	1.036	1.426	-0.683	-1.203	1.042	0.0734254		2021-12-10	07:20:49	0.166	-0.005	1.031	0.937	-0.801	-0.2	1.044	0.0735663
2021-12-10	07:20:32	-0.107	0.016	1.036	1.426	-0.683	-1.203	1.042	0.0734254		2021-12-10	07:20:49	0.166	-0.005	1.031	0.937	-0.801	-0.2	1.044	0.0735663
2021-12-10	07:20:32	-0.107	0.016	1.036	1.426	-0.683	-1.203	1.042	0.0734254		2021-12-10	07:20:49	0.166	-0.005	1.031	0.937	-0.801	-0.2	1.044	0.0735663
2021-12-10	07:20:32	-0.107	0.016	1.036	1.426	-0.683	-1.203	1.042	0.0734254		2021-12-10	07:20:49	0.166	-0.005	1.031	0.937	-0.801	-0.2	1.044	0.0735663
2021-12-10	07:20:33	-0.107	0.016	1.036	1.426	-0.683	-1.203	1.042	0.0734254		2021-12-10	07:20:49	0.166	-0.005	1.031	0.937	-0.801	-0.2	1.044	0.0735663
2021-12-10	07:20:33	-0.108	0.014	1.034	1.336	-0.699	-1.067	1.039	0.073214		2021-12-10	07:20:49	0.164	0	1.04	1.044	-0.79	-0.305	1.053	0.0742005
2021-12-10	07:20:33	-0.108	0.014	1.034	1.336	-0.699	-1.067	1.039	0.073214		2021-12-10	07:20:49	0.164	0	1.04	1.044	-0.79	-0.305	1.053	0.0742005
2021-12-10	07:20:33	-0.108	0.014	1.034	1.336	-0.699	-1.067	1.039	0.073214		2021-12-10	07:20:49	0.164	0	1.04	1.044	-0.79	-0.305	1.053	0.0742005
2021-12-10	07:20:33	-0.108	0.014	1.034	1.336	-0.699	-1.067	1.039	0.073214		2021-12-10	07:20:49	0.164	0	1.04	1.044	-0.79	-0.305	1.053	0.0742005
2021-12-10	07:20:33	-0.108	0.014	1.034	1.336	-0.699	-1.067	1.039	0.073214		2021-12-10	07:20:50	0.164	0	1.04	1.044	-0.79	-0.305	1.053	0.0742005
2021-12-10	07:20:33	-0.108	0.014	1.039	1.47	-0.737	-1.178	1.044	0.0735663		2021-12-10	07:20:50	0.166	-0.004	1.027	1.113	-0.843	-0.347	1.041	0.0733549
2021-12-10	07:20:33	-0.108	0.014	1.039	1.47	-0.737	-1.178	1.044	0.0735663		2021-12-10	07:20:50	0.166	-0.004	1.027	1.113	-0.843	-0.347	1.041	0.0733549
2021-12-10	07:20:33	-0.108	0.014	1.039	1.47	-0.737	-1.178	1.044	0.0735663		2021-12-10	07:20:50	0.166	-0.004	1.027	1.113	-0.843	-0.347	1.041	0.0733549
2021-12-10	07:20:34	-0.108	0.014	1.039	1.47	-0.737	-1.178	1.044	0.0735663		2021-12-10	07:20:50	0.166	-0.004	1.027	1.113	-0.843	-0.347	1.041	0.0733549
2021-12-10	07:20:34	-0.108	0.014	1.039	1.47	-0.737	-1.178	1.044	0.0735663		2021-12-10	07:20:50	0.166	-0.004	1.027	1.113	-0.843	-0.347	1.041	0.0733549
2021-12-10	07:20:34	-0.108	0.015	1.036	1.448	-0.733	-1.205	1.042	0.0734254		2021-12-10	07:20:50	0.169	-0.002	1.036	1.465	-0.885	-0.326	1.05	0.0739891
2021-12-10	07:20:34	-0.108	0.015	1.036	1.448	-0.733	-1.205	1.042	0.0734254		2021-12-10	07:20:50	0.169	-0.002	1.036	1.465	-0.885	-0.326	1.05	0.0739891
2021-12-10	07:20:34	-0.108	0.015	1.036	1.448	-0.733	-1.205	1.042	0.0734254		2021-12-10	07:20:50	0.169	-0.002	1.036	1.465	-0.885	-0.326	1.05	0.0739891
2021-12-10	07:20:34	-0.108	0.015	1.036	1.448	-0.733	-1.205	1.042	0.0734254		2021-12-10	07:20:50	0.169	-0.002	1.036	1.465	-0.885	-0.326	1.05	0.0739891
2021-12-10	07:20:34	-0.108	0.015	1.036	1.448	-0.733	-1.205	1.042	0.0734254		2021-12-10	07:20:51	0.169	-0.002	1.036	1.465	-0.885	-0.326	1.05	0.0739891
2021-12-10	07:20:34	-0.107	0.016	1.037	1.332	-0.714	-1.184	1.043	0.0734958		2021-12-10	07:20:51	0.169	-0.002	1.027	1.329	-0.916	-0.352	1.041	0.0733549
2021-12-10	07:20:34	-0.107	0.016	1.037	1.332	-0.714	-1.184	1.043	0.0734958		2021-12-10	07:20:51	0.169	-0.002	1.027	1.329	-0.916	-0.352	1.041	0.0733549
2021-12-10	07:20:34	-0.107	0.016	1.037	1.332	-0.714	-1.184	1.043	0.0734958		2021-12-10	07:20:51	0.169	-0.002	1.027	1.329	-0.916	-0.352	1.041	0.0733549
2021-12-10	07:20:35	-0.107	0.016	1.037	1.332	-0.714	-1.184	1.043	0.0734958		2021-12-10	07:20:51	0.169	-0.002	1.027	1.329	-0.916	-0.352	1.041	0.0733549
2021-12-10	07:20:35	-0.107	0.016	1.037	1.332	-0.714	-1.184	1.043	0.0734958		2021-12-10	07:20:51	0.169	-0.002	1.027	1.329	-0.916	-0.352	1.041	0.0733549
2021-12-10	07:20:35	-0.107	0.013	1.034	1.307	-0.721	-1.231	1.04	0.0732844		2021-12-10	07:20:51	0.165	0	1.03	1.139	-0.821	-0.279	1.043	0.0734958
2021-12-10	07:20:35	-0.107	0.013	1.034	1.307	-0.721	-1.231	1.04	0.0732844		2021-12-10	07:20:51	0.165	0	1.03	1.139	-0.821	-0.279	1.043	0.0734958
2021-12-10	07:20:35	-0.107	0.013	1.034	1.307	-0.721	-1.231	1.04	0.0732844		2021-12-10	07:20:51	0.165	0	1.03	1.139	-0.821	-0.279	1.043	0.0734958
2021-12-10	07:20:35	-0.107	0.013	1.034	1.307	-0.721	-1.231	1.04	0.0732844		2021-12-10	07:20:51	0.165	0	1.03	1.139	-0.821	-0.279	1.043	0.0734958
2021-12-10	07:20:35	-0.107	0.013	1.034	1.307	-0.721	-1.231	1.04	0.0732844		2021-12-10	07:20:52	0.165	0	1.03	1.139	-0.821	-0.279	1.043	0.0734958
2021-12-10	07:20:35	-0.106	0.012	1.036	1.336	-0.749	-1.235	1.042	0.0734254		2021-12-10	07:20:52	0.165	-0.001	1.03	0.986	-0.815	-0.32	1.043	0.0734958
2021-12-10	07:20:35	-0.106	0.012	1.036	1.336	-0.749	-1.235	1.042	0.0734254		2021-12-10	07:20:52	0.165	-0.001	1.03	0.986	-0.815	-0.32	1.043	0.0734958
2021-12-10	07:20:35	-0.106	0.012	1.036	1.336	-0.749	-1.235	1.042	0.0734254		2021-12-10	07:20:52	0.165	-0.001	1.03	0.986	-0.815	-0.32	1.043	0.0734958
2021-12-10	07:20:36	-0.106	0.012	1.036	1.336	-0.749	-1.235	1.042	0.0734254		2021-12-10	07:20:52	0.165	-0.001	1.03	0.986	-0.815	-0.32	1.043	0.0734958
2021-12-10	07:20:36	-0.106	0.012	1.036	1.336	-0.749	-1.235	1.042	0.0734254		2021-12-10	07:20:52	0.165	-0.001	1.03	0.986	-0.815	-0.32	1.043	0.0734958
2021-12-10	07:20:36	-0.104	0.015	1.036	1.454	-0.779	-1.135	1.041	0.0733549		2021-12-10	07:20:52	0.167	0	1.034	0.967	-0.821	-0.245	1.048	0.0738481
2021-12-10	07:20:36	-0.104	0.015	1.036	1.454	-0.779	-1.135	1.041	0.0733549		2021-12-10	07:20:52	0.167	0	1.034	0.967	-0.821	-0.245	1.048	0.0738481
2021-12-10	07:20:36	-0.104	0.015	1.036	1.454	-0.779	-1.135	1.041	0.0733549		2021-12-10	07:20:52	0.167	0	1.034	0.967	-0.821	-0.245	1.048	0.0738481
2021-12-10	07:20:36	-0.104	0.015	1.036	1.454	-0.779	-1.135	1.041	0.0733549		2021-12-10	07:20:53	0.167	0	1.034	0.967	-0.821	-0.245	1.048	0.0738481
2021-12-10	07:20:36	-0.104	0.015	1.036	1.454	-0.779	-1.135	1.041	0.0733549		2021-12-10	07:20:53	0.167	0	1.034	0.967	-0.821	-0.245	1.048	0.0738481
2021-12-10	07:20:36	-0.107	0.011	1.034	1.454	-0.73	-1.224	1.039	0.073214		2021-12-10	07:20:53	0.166	-0.002	1.022	0.776	-0.868	-0.305	1.035	0.0729321
2021-12-10	07:20:36	-0.107	0.011	1.034	1.454	-0.73	-1.224	1.039	0.073214		2021-12-10	07:20:53	0.166	-0.002	1.022	0.776	-0.868	-0.305	1.035	0.0729321
2021-12-10	07:20:36	-0.107	0.011	1.034	1.454	-0.73	-1.224	1.039	0.073214		2021-12-10	07:20:53	0.166	-0.002	1.022	0.776	-0.868	-0.305	1.035	0.0729321
2021-12-10	07:20:37	-0.107	0.011	1.034	1.454	-0.73	-1.224	1.039	0.073214		2021-12-10	07:20:53	0.166	-0.002	1.022	0.776	-0.868	-0.305	1.035	0.0729321
2021-12-10	07:20:37	-0.107	0.011	1.034	1.454	-0.73	-1.224	1.039	0.073214		2021-12-10	07:20:53	0.166	-0.002	1.022	0.776	-0.868	-0.305	1.035	0.0729321
2021-12-10	07:20:37	-0.109	0.019	1.035	2.154	-0.756	-1.189	1.041	0.0733549		2021-12-10	07:20:53	0.163	-0.005	1.035	1.174	-0.873	-0.295	1.048	0.0738481
2021-12-10	07:20:37	-0.109	0.019	1.035	2.154	-0.756	-1.189	1.041	0.0733549		2021-12-10	07:20:53	0.163	-0.005	1.035	1.174	-0.873	-0.295	1.048	0.0738481
2021-12-10	07:20:37	-0.109	0.019	1.035	2.154	-0.756	-1.189	1.041	0.0733549		2021-12-10	07:20:53	0.163	-0.005	1.035	1.174	-0.873	-0.295	1.048	0.0738481
2021-12-10	07:20:37	-0.109	0.019	1.035	2.154	-0.756	-1.189	1.041	0.0733549		2021-12-10	07:20:54	0.163	-0.005	1.035	1.174	-0.873	-0.295	1.048	0.0738481
2021-12-10	07:20:37	-0.109	0.019	1.035	2.154	-0.756	-1.189	1.041	0.0733549		2021-12-10	07:20:54	0.163	-0.005	1.035	1.174	-0.873	-0.295	1.048	0.0738481
2021-12-10	07:20:37	-0.106	0.014	1.038	1.505	-0.616	-1.221	1.043	0.0734958		2021-12-10	07:20:54	0.165	-0.001	1.037	1.024	-0.868	-0.262	1.05	0.0739891
2021-12-10	07:20:37	-0.106	0.014	1.038	1.505	-0.616	-1.221	1.043	0.0734958		2021-12-10	07:20:54	0.165	-0.001	1.037	1.024	-0.868	-0.262	1.05	0.0739891
2021-12-10	07:20:37	-0.106	0.014	1.038	1.505	-0.616	-1.221	1.043	0.0734958		2021-12-10	07:20:54	0.165	-0.001	1.037	1.024	-0.868	-0.262	1.05	0.0739891
2021-12-10	07:20:38	-0.106	0.014	1.038	1.505	-0.616	-1.221	1.043	0.0734958		2021-12-10	07:20:54	0.165	-0.001	1.037	1.024	-0.868	-0.262	1.05	0.0739891
2021-12-10	07:20:38	-0.106	0.014	1.038	1.505	-0.616	-1.221	1.043	0.0734958		2021-12-10	07:20:54	0.165	-0.001	1.037	1.024	-0.868	-0.262	1.05	0.0739891
2021-12-10	07:20:38	-0.106	0.013	1.033	1.38	-0.752	-1.142	1.038	0.0731435		2021-12-10	07:20:54	0.167	0	1.032	0.897	-0.824	-0.269	1.045	0.0736367
2021-12-10	07:20:38	-0.106	0.013	1.033	1.38	-0.752	-1.142	1.038	0.0731435		2021-12-10	07:20:54	0.167	0	1.032	0.897	-0.824	-0.269	1.045	0.0736367
2021-12-10	07:20:38	-0.106	0.013	1.033	1.38	-0.752	-1.142	1.038	0.0731435		2021-12-10	07:20:54	0.167	0	1.032	0.897	-0.824	-0.269	1.045	0.0736367
2021-12-10	07:20:38	-0.106	0.013	1.033	1.38	-0.752	-1.142	1.038	0.0731435		2021-12-10	07:20:55	0.167	0	1.032	0.897	-0.824	-0.269	1.045	0.0736367
2021-12-10	07:20:38	-0.106	0.013	1.033	1.38	-0.752	-1.142	1.038	0.0731435		2021-12-10	07:20:55	0.167	0	1.032	0.897	-0.824	-0.269	1.045	0.0736367
2021-12-10	07:20:38	-0.104	0.014	1.042	1.501	-0.691	-1.191	1.047	0.0737777		2021-12-10	07:20:55	0.168	-0.002	1.029	1.025	-0.826	-0.308	1.042	0.0734254
2021-12-10	07:20:38	-0.104	0.014	1.042	1.501	-0.691	-1.191	1.047	0.0737777		2021-12-10	07:20:55	0.168	-0.002	1.029	1.025	-0.826	-0.308	1.042	0.0734254
2021-12-10	07:20:39	-0.104	0.014	1.042	1.501	-0.691	-1.191	1.047	0.0737777		2021-12-10	07:20:55	0.168	-0.002	1.029	1.025	-0.826	-0.308	1.042	0.0734254
2021-12-10	07:20:39	-0.104	0.014	1.042	1.501	-0.691	-1.191	1.047	0.0737777		2021-12-10	07:20:55	0.168	-0.002	1.029	1.025	-0.826	-0.308	1.042	0.0734254
2021-12-10	07:20:39	-0.104	0.014	1.042	1.501	-0.691	-1.191	1.047	0.0737777		2021-12-10	07:20:55	0.168	-0.002	1.029	1.025	-0.826	-0.308	1.042	0.0734254
2021-12-10	07:20:39	-0.106	0.015	1.035	1.431	-0.773	-1.175	1.041	0.0733549		2021-12-10	07:20:55	0.161	-0.004	1.032	1.223	-0.776	-0.322	1.045	0.0736367
2021-12-10	07:20:39	-0.106	0.015	1.035	1.431	-0.773	-1.175	1.041	0.0733549		2021-12-10	07:20:55	0.161	-0.004	1.032	1.223	-0.776	-0.322	1.045	0.0736367
2021-12-10	07:20:39	-0.106	0.015	1.035	1.431	-0.773	-1.175	1.041	0.0733549		2021-12-10	07:20:55	0.161	-0.004	1.032	1.223	-0.776	-0.322	1.045	0.0736367
2021-12-10	07:20:39	-0.106	0.015	1.035	1.431	-0.773	-1.175	1.041	0.0733549		2021-12-10	07:20:56	0.161	-0.004	1.032	1.223	-0.776	-0.322	1.045	0.0736367
2021-12-10	07:20:39	-0.106	0.015	1.035	1.431	-0.773	-1.175	1.041	0.0733549		2021-12-10	07:20:56	0.161	-0.004	1.032	1.223	-0.776	-0.322	1.045	0.0736367
2021-12-10	07:20:39	-0.106	0.014	1.032	1.334	-0.705	-1.232	1.037	0.073073		2021-12-10	07:20:56	0.164	0.003	1.033	1.248	-0.889	-0.273	1.046	0.0737072
2021-12-10	07:20:39	-0.106	0.014	1.032	1.334	-0.705	-1.232	1.037	0.073073		2021-12-10	07:20:56	0.164	0.003	1.033	1.248	-0.889	-0.273	1.046	0.0737072
2021-12-10	07:20:40	-0.106	0.014	1.032	1.334	-0.705	-1.232	1.037	0.073073		2021-12-10	07:20:56	0.164	0.003	1.033	1.248	-0.889	-0.273	1.046	0.0737072
2021-12-10	07:20:40	-0.106	0.014	1.032	1.334	-0.705	-1.232	1.037	0.073073		2021-12-10	07:20:56	0.164	0.003	1.033	1.248	-0.889	-0.273	1.046	0.0737072
2021-12-10	07:20:40	-0.106	0.014	1.032	1.334	-0.705	-1.232	1.037	0.073073		2021-12-10	07:20:56	0.164	0.003	1.033	1.248	-0.889	-0.273	1.046	0.0737072
2021-12-10	07:20:40	-0.107	0.01	1.033	1.416	-0.775	-1.126	1.038	0.0731435		2021-12-10	07:20:56	0.165	-0.005	1.034	1.192	-0.864	-0.308	1.048	0.0738481
2021-12-10	07:20:40	-0.107	0.01	1.033	1.416	-0.775	-1.126	1.038	0.0731435		2021-12-10	07:20:56	0.165	-0.005	1.034	1.192	-0.864	-0.308	1.048	0.0738481
2021-12-10	07:20:40	-0.107	0.01	1.033	1.416	-0.775	-1.126	1.038	0.0731435		2021-12-10	07:20:56	0.165	-0.005	1.034	1.192	-0.864	-0.308	1.048	0.0738481
2021-12-10	07:20:40	-0.107	0.01	1.033	1.416	-0.775	-1.126	1.038	0.0731435		2021-12-10	07:20:57	0.165	-0.005	1.034	1.192	-0.864	-0.308	1.048	0.0738481
2021-12-10	07:20:40	-0.107	0.01	1.033	1.416	-0.775	-1.126	1.038	0.0731435		2021-12-10	07:20:57	0.165	-0.005	1.034	1.192	-0.864	-0.308	1.048	0.0738481
2021-12-10	07:20:40	-0.107	0.013	1.03	1.565	-0.74	-1.135	1.036	0.0730026		2021-12-10	07:20:57	0.166	0.001	1.03	1.131	-0.887	-0.296	1.044	0.0735663
2021-12-10	07:20:41	-0.107	0.013	1.03	1.565	-0.74	-1.135	1.036	0.0730026		2021-12-10	07:20:57	0.166	0.001	1.03	1.131	-0.887	-0.296	1.044	0.0735663
2021-12-10	07:20:41	-0.107	0.013	1.03	1.565	-0.74	-1.135	1.036	0.0730026		2021-12-10	07:20:57	0.166	0.001	1.03	1.131	-0.887	-0.296	1.044	0.0735663
2021-12-10	07:20:41	-0.107	0.013	1.03	1.565	-0.74	-1.135	1.036	0.0730026		2021-12-10	07:20:57	0.166	0.001	1.03	1.131	-0.887	-0.296	1.044	0.0735663
2021-12-10	07:20:41	-0.107	0.013	1.03	1.565	-0.74	-1.135	1.036	0.0730026		2021-12-10	07:20:57	0.166	0.001	1.03	1.131	-0.887	-0.296	1.044	0.0735663
2021-12-10	07:20:41	-0.105	0.013	1.031	1.546	-0.662	-1.192	1.036	0.0730026		2021-12-10	07:20:57	0.164	-0.005	1.025	1.165	-0.869	-0.273	1.038	0.0731435
2021-12-10	07:20:41	-0.105	0.013	1.031	1.546	-0.662	-1.192	1.036	0.0730026		2021-12-10	07:20:57	0.164	-0.005	1.025	1.165	-0.869	-0.273	1.038	0.0731435
2021-12-10	07:20:41	-0.105	0.013	1.031	1.546	-0.662	-1.192	1.036	0.0730026		2021-12-10	07:20:58	0.164	-0.005	1.025	1.165	-0.869	-0.273	1.038	0.0731435
2021-12-10	07:20:41	-0.105	0.013	1.031	1.546	-0.662	-1.192	1.036	0.0730026		2021-12-10	07:20:58	0.164	-0.005	1.025	1.165	-0.869	-0.273	1.038	0.0731435
2021-12-10	07:20:41	-0.105	0.013	1.031	1.546	-0.662	-1.192	1.036	0.0730026		2021-12-10	07:20:58	0.164	-0.005	1.025	1.165	-0.869	-0.273	1.038	0.0731435
2021-12-10	07:20:41	-0.106	0.013	1.035	1.514	-0.755	-1.281	1.04	0.0732844		2021-12-10	07:20:58	0.169	-0.001	1.031	0.906	-0.816	-0.221	1.045	0.0736367
2021-12-10	07:20:42	-0.106	0.013	1.035	1.514	-0.755	-1.281	1.04	0.0732844		2021-12-10	07:20:58	0.169	-0.001	1.031	0.906	-0.816	-0.221	1.045	0.0736367
2021-12-10	07:20:42	-0.106	0.013	1.035	1.514	-0.755	-1.281	1.04	0.0732844		2021-12-10	07:20:58	0.169	-0.001	1.031	0.906	-0.816	-0.221	1.045	0.0736367
2021-12-10	07:20:42	-0.106	0.013	1.035	1.514	-0.755	-1.281	1.04	0.0732844		2021-12-10	07:20:58	0.169	-0.001	1.031	0.906	-0.816	-0.221	1.045	0.0736367
2021-12-10	07:20:42	-0.106	0.013	1.035	1.514	-0.755	-1.281	1.04	0.0732844		2021-12-10	07:20:58	0.169	-0.001	1.031	0.906	-0.816	-0.221	1.045	0.0736367
2021-12-10	07:20:42	-0.105	0.014	1.029	1.464	-0.718	-1.22	1.034	0.0728616		2021-12-10	07:20:58	0.161	-0.004	1.03	0.638	-0.824	-0.202	1.042	0.0734254
2021-12-10	07:20:42	-0.105	0.014	1.029	1.464	-0.718	-1.22	1.034	0.0728616		2021-12-10	07:20:58	0.161	-0.004	1.03	0.638	-0.824	-0.202	1.042	0.0734254
2021-12-10	07:20:42	-0.105	0.014	1.029	1.464	-0.718	-1.22	1.034	0.0728616		2021-12-10	07:20:59	0.161	-0.004	1.03	0.638	-0.824	-0.202	1.042	0.0734254
2021-12-10	07:20:42	-0.105	0.014	1.029	1.464	-0.718	-1.22	1.034	0.0728616		2021-12-10	07:20:59	0.161	-0.004	1.03	0.638	-0.824	-0.202	1.042	0.0734254
2021-12-10	07:20:42	-0.105	0.014	1.029	1.464	-0.718	-1.22	1.034	0.0728616		2021-12-10	07:20:59	0.161	-0.004	1.03	0.638	-0.824	-0.202	1.042	0.0734254
2021-12-10	07:20:42	-0.104	0.014	1.031	1.45	-0.66	-1.211	1.036	0.0730026		2021-12-10	07:20:59	0.166	-0.003	1.025	1.473	-0.941	-0.327	1.038	0.0731435
2021-12-10	07:20:43	-0.104	0.014	1.031	1.45	-0.66	-1.211	1.036	0.0730026		2021-12-10	07:20:59	0.166	-0.003	1.025	1.473	-0.941	-0.327	1.038	0.0731435
2021-12-10	07:20:43	-0.104	0.014	1.031	1.45	-0.66	-1.211	1.036	0.0730026		2021-12-10	07:20:59	0.166	-0.003	1.025	1.473	-0.941	-0.327	1.038	0.0731435
2021-12-10	07:20:43	-0.104	0.014	1.031	1.45	-0.66	-1.211	1.036	0.0730026		2021-12-10	07:20:59	0.166	-0.003	1.025	1.473	-0.941	-0.327	1.038	0.0731435
2021-12-10	07:20:43	-0.104	0.014	1.031	1.45	-0.66	-1.211	1.036	0.0730026		2021-12-10	07:20:59	0.166	-0.003	1.025	1.473	-0.941	-0.327	1.038	0.0731435
2021-12-10	07:20:43	-0.106	0.011	1.03	1.556	-0.632	-1.231	1.036	0.0730026		2021-12-10	07:20:59	0.161	-0.004	1.028	1.244	-0.834	-0.264	1.04	0.0732844
2021-12-10	07:20:43	-0.106	0.011	1.03	1.556	-0.632	-1.231	1.036	0.0730026		2021-12-10	07:21:00	0.161	-0.004	1.028	1.244	-0.834	-0.264	1.04	0.0732844
2021-12-10	07:20:43	-0.106	0.011	1.03	1.556	-0.632	-1.231	1.036	0.0730026		2021-12-10	07:21:00	0.161	-0.004	1.028	1.244	-0.834	-0.264	1.04	0.0732844
2021-12-10	07:20:43	-0.106	0.011	1.03	1.556	-0.632	-1.231	1.036	0.0730026		2021-12-10	07:21:00	0.161	-0.004	1.028	1.244	-0.834	-0.264	1.04	0.0732844
2021-12-10	07:20:43	-0.106	0.011	1.03	1.556	-0.632	-1.231	1.036	0.0730026		2021-12-10	07:21:00	0.161	-0.004	1.028	1.244	-0.834	-0.264	1.04	0.0732844
2021-12-10	07:20:43	-0.102	0.015	1.028	1.418	-0.753	-1.212	1.033	0.0727912		2021-12-10	07:21:00	0.164	-0.005	1.032	1.268	-0.797	-0.211	1.045	0.0736367
2021-12-10	07:20:44	-0.102	0.015	1.028	1.418	-0.753	-1.212	1.033	0.0727912		2021-12-10	07:21:00	0.164	-0.005	1.032	1.268	-0.797	-0.211	1.045	0.0736367
2021-12-10	07:20:44	-0.102	0.015	1.028	1.418	-0.753	-1.212	1.033	0.0727912		2021-12-10	07:21:00	0.164	-0.005	1.032	1.268	-0.797	-0.211	1.045	0.0736367
2021-12-10	07:20:44	-0.102	0.015	1.028	1.418	-0.753	-1.212	1.033	0.0727912		2021-12-10	07:21:00	0.164	-0.005	1.032	1.268	-0.797	-0.211	1.045	0.0736367
2021-12-10	07:20:44	-0.102	0.015	1.028	1.418	-0.753	-1.212	1.033	0.0727912		2021-12-10	07:21:00	0.164	-0.005	1.032	1.268	-0.797	-0.211	1.045	0.0736367
2021-12-10	07:20:44	-0.106	0.016	1.03	1.476	-0.724	-1.197	1.036	0.0730026		2021-12-10	07:21:00	0.159	-0.001	1.031	0.77	-0.867	-0.366	1.043	0.0734958
2021-12-10	07:20:44	-0.106	0.016	1.03	1.476	-0.724	-1.197	1.036	0.0730026		2021-12-10	07:21:01	0.159	-0.001	1.031	0.77	-0.867	-0.366	1.043	0.0734958
2021-12-10	07:20:44	-0.106	0.016	1.03	1.476	-0.724	-1.197	1.036	0.0730026		2021-12-10	07:21:01	0.159	-0.001	1.031	0.77	-0.867	-0.366	1.043	0.0734958
2021-12-10	07:20:44	-0.106	0.016	1.03	1.476	-0.724	-1.197	1.036	0.0730026		2021-12-10	07:21:01	0.159	-0.001	1.031	0.77	-0.867	-0.366	1.043	0.0734958
2021-12-10	07:20:44	-0.106	0.016	1.03	1.476	-0.724	-1.197	1.036	0.0730026		2021-12-10	07:21:01	0.159	-0.001	1.031	0.77	-0.867	-0.366	1.043	0.0734958
2021-12-10	07:20:44	-0.105	0.016	1.033	1.474	-0.687	-1.251	1.039	0.073214		2021-12-10	07:21:01	0.165	-0.001	1.035	0.982	-0.779	-0.332	1.048	0.0738481
2021-12-10	07:20:45	-0.105	0.016	1.033	1.474	-0.687	-1.251	1.039	0.073214		2021-12-10	07:21:01	0.165	-0.001	1.035	0.982	-0.779	-0.332	1.048	0.0738481
2021-12-10	07:20:45	-0.105	0.016	1.033	1.474	-0.687	-1.251	1.039	0.073214		2021-12-10	07:21:01	0.165	-0.001	1.035	0.982	-0.779	-0.332	1.048	0.0738481
2021-12-10	07:20:45	-0.105	0.016	1.033	1.474	-0.687	-1.251	1.039	0.073214		2021-12-10	07:21:01	0.165	-0.001	1.035	0.982	-0.779	-0.332	1.048	0.0738481
2021-12-10	07:20:45	-0.105	0.016	1.033	1.474	-0.687	-1.251	1.039	0.073214		2021-12-10	07:21:01	0.165	-0.001	1.035	0.982	-0.779	-0.332	1.048	0.0738481
2021-12-10	07:20:45	-0.108	0.012	1.035	1.352	-0.805	-1.2	1.04	0.0732844		2021-12-10	07:21:01	0.169	-0.004	1.034	0.938	-0.869	-0.337	1.047	0.0737777
2021-12-10	07:20:45	-0.108	0.012	1.035	1.352	-0.805	-1.2	1.04	0.0732844		2021-12-10	07:21:02	0.169	-0.004	1.034	0.938	-0.869	-0.337	1.047	0.0737777
2021-12-10	07:20:45	-0.108	0.012	1.035	1.352	-0.805	-1.2	1.04	0.0732844		2021-12-10	07:21:02	0.169	-0.004	1.034	0.938	-0.869	-0.337	1.047	0.0737777
2021-12-10	07:20:45	-0.108	0.012	1.035	1.352	-0.805	-1.2	1.04	0.0732844		2021-12-10	07:21:02	0.169	-0.004	1.034	0.938	-0.869	-0.337	1.047	0.0737777
2021-12-10	07:20:45	-0.108	0.012	1.035	1.352	-0.805	-1.2	1.04	0.0732844		2021-12-10	07:21:02	0.169	-0.004	1.034	0.938	-0.869	-0.337	1.047	0.0737777
2021-12-10	07:20:45	-0.105	0.018	1.026	1.412	-0.659	-1.164	1.031	0.0726502		2021-12-10	07:21:02	0.166	0.001	1.027	1.056	-0.782	-0.093	1.04	0.0732844
2021-12-10	07:20:46	-0.105	0.018	1.026	1.412	-0.659	-1.164	1.031	0.0726502		2021-12-10	07:21:02	0.166	0.001	1.027	1.056	-0.782	-0.093	1.04	0.0732844
2021-12-10	07:20:46	-0.105	0.018	1.026	1.412	-0.659	-1.164	1.031	0.0726502		2021-12-10	07:21:02	0.166	0.001	1.027	1.056	-0.782	-0.093	1.04	0.0732844
2021-12-10	07:20:46	-0.105	0.018	1.026	1.412	-0.659	-1.164	1.031	0.0726502		2021-12-10	07:21:02	0.166	0.001	1.027	1.056	-0.782	-0.093	1.04	0.0732844
2021-12-10	07:20:46	-0.105	0.018	1.026	1.412	-0.659	-1.164	1.031	0.0726502		2021-12-10	07:21:02	0.166	0.001	1.027	1.056	-0.782	-0.093	1.04	0.0732844
2021-12-10	07:20:46	-0.105	0.011	1.028	1.54	-0.698	-1.152	1.034	0.0728616		2021-12-10	07:21:02	0.163	0.001	1.026	1.143	-0.819	-0.231	1.038	0.0731435
2021-12-10	07:20:46	-0.105	0.011	1.028	1.54	-0.698	-1.152	1.034	0.0728616		2021-12-10	07:21:03	0.163	0.001	1.026	1.143	-0.819	-0.231	1.038	0.0731435
2021-12-10	07:20:46	-0.105	0.011	1.028	1.54	-0.698	-1.152	1.034	0.0728616		2021-12-10	07:21:03	0.163	0.001	1.026	1.143	-0.819	-0.231	1.038	0.0731435
2021-12-10	07:20:46	-0.105	0.011	1.028	1.54	-0.698	-1.152	1.034	0.0728616		2021-12-10	07:21:03	0.163	0.001	1.026	1.143	-0.819	-0.231	1.038	0.0731435
2021-12-10	07:20:46	-0.105	0.011	1.028	1.54	-0.698	-1.152	1.034	0.0728616		2021-12-10	07:21:03	0.163	0.001	1.026	1.143	-0.819	-0.231	1.038	0.0731435
2021-12-10	07:20:47	-0.104	0.012	1.033	1.54	-0.699	-1.173	1.038	0.0731435		2021-12-10	07:21:03	0.162	-0.002	1.029	1.088	-0.796	-0.264	1.042	0.0734254
2021-12-10	07:20:47	-0.104	0.012	1.033	1.54	-0.699	-1.173	1.038	0.0731435		2021-12-10	07:21:03	0.162	-0.002	1.029	1.088	-0.796	-0.264	1.042	0.0734254
2021-12-10	07:20:47	-0.104	0.012	1.033	1.54	-0.699	-1.173	1.038	0.0731435		2021-12-10	07:21:03	0.162	-0.002	1.029	1.088	-0.796	-0.264	1.042	0.0734254
2021-12-10	07:20:47	-0.104	0.012	1.033	1.54	-0.699	-1.173	1.038	0.0731435		2021-12-10	07:21:03	0.162	-0.002	1.029	1.088	-0.796	-0.264	1.042	0.0734254
2021-12-10	07:20:47	-0.104	0.012	1.033	1.54	-0.699	-1.173	1.038	0.0731435		2021-12-10	07:21:03	0.162	-0.002	1.029	1.088	-0.796	-0.264	1.042	0.0734254
2021-12-10	07:20:47	-0.107	0.012	1.034	1.582	-0.708	-1.239	1.04	0.0732844		2021-12-10	07:21:03	0.161	-0.004	1.029	1.083	-0.838	-0.26	1.042	0.0734254
2021-12-10	07:20:47	-0.107	0.012	1.034	1.582	-0.708	-1.239	1.04	0.0732844		2021-12-10	07:21:04	0.161	-0.004	1.029	1.083	-0.838	-0.26	1.042	0.0734254
2021-12-10	07:20:47	-0.107	0.012	1.034	1.582	-0.708	-1.239	1.04	0.0732844		2021-12-10	07:21:04	0.161	-0.004	1.029	1.083	-0.838	-0.26	1.042	0.0734254
2021-12-10	07:20:47	-0.107	0.012	1.034	1.582	-0.708	-1.239	1.04	0.0732844		2021-12-10	07:21:04	0.161	-0.004	1.029	1.083	-0.838	-0.26	1.042	0.0734254
2021-12-10	07:20:47	-0.107	0.012	1.034	1.582	-0.708	-1.239	1.04	0.0732844		2021-12-10	07:21:04	0.161	-0.004	1.029	1.083	-0.838	-0.26	1.042	0.0734254
2021-12-10	07:20:48	-0.106	0.015	1.03	1.507	-0.747	-1.156	1.036	0.0730026		2021-12-10	07:21:04	0.163	-0.002	1.028	1.034	-0.802	-0.272	1.04	0.0732844
2021-12-10	07:20:48	-0.106	0.015	1.03	1.507	-0.747	-1.156	1.036	0.0730026		2021-12-10	07:21:04	0.163	-0.002	1.028	1.034	-0.802	-0.272	1.04	0.0732844
2021-12-10	07:20:48	-0.106	0.015	1.03	1.507	-0.747	-1.156	1.036	0.0730026		2021-12-10	07:21:04	0.163	-0.002	1.028	1.034	-0.802	-0.272	1.04	0.0732844
2021-12-10	07:20:48	-0.106	0.015	1.03	1.507	-0.747	-1.156	1.036	0.0730026		2021-12-10	07:21:04	0.163	-0.002	1.028	1.034	-0.802	-0.272	1.04	0.0732844
2021-12-10	07:20:48	-0.106	0.015	1.03	1.507	-0.747	-1.156	1.036	0.0730026		2021-12-10	07:21:04	0.163	-0.002	1.028	1.034	-0.802	-0.272	1.04	0.0732844
2021-12-10	07:20:48	-0.106	0.012	1.024	1.208	-0.749	-1.227	1.03	0.0725798		2021-12-10	07:21:04	0.164	0.001	1.025	1.117	-0.805	-0.259	1.038	0.0731435
2021-12-10	07:20:48	-0.106	0.012	1.024	1.208	-0.749	-1.227	1.03	0.0725798		2021-12-10	07:21:05	0.164	0.001	1.025	1.117	-0.805	-0.259	1.038	0.0731435
2021-12-10	07:20:48	-0.106	0.012	1.024	1.208	-0.749	-1.227	1.03	0.0725798		2021-12-10	07:21:05	0.164	0.001	1.025	1.117	-0.805	-0.259	1.038	0.0731435
2021-12-10	07:20:48	-0.106	0.012	1.024	1.208	-0.749	-1.227	1.03	0.0725798		2021-12-10	07:21:05	0.164	0.001	1.025	1.117	-0.805	-0.259	1.038	0.0731435
2021-12-10	07:20:49	-0.106	0.012	1.024	1.208	-0.749	-1.227	1.03	0.0725798		2021-12-10	07:21:05	0.164	0.001	1.025	1.117	-0.805	-0.259	1.038	0.0731435
2021-12-10	07:20:49	-0.106	0.013	1.028	1.439	-0.637	-1.228	1.034	0.0728616		2021-12-10	07:21:05	0.167	-0.001	1.03	0.94	-0.827	-0.222	1.043	0.0734958
2021-12-10	07:20:49	-0.106	0.013	1.028	1.439	-0.637	-1.228	1.034	0.0728616		2021-12-10	07:21:05	0.167	-0.001	1.03	0.94	-0.827	-0.222	1.043	0.0734958
2021-12-10	07:20:49	-0.106	0.013	1.028	1.439	-0.637	-1.228	1.034	0.0728616		2021-12-10	07:21:05	0.167	-0.001	1.03	0.94	-0.827	-0.222	1.043	0.0734958
2021-12-10	07:20:49	-0.106	0.013	1.028	1.439	-0.637	-1.228	1.034	0.0728616		2021-12-10	07:21:05	0.167	-0.001	1.03	0.94	-0.827	-0.222	1.043	0.0734958
2021-12-10	07:20:49	-0.106	0.013	1.028	1.439	-0.637	-1.228	1.034	0.0728616		2021-12-10	07:21:05	0.167	-0.001	1.03	0.94	-0.827	-0.222	1.043	0.0734958
2021-12-10	07:20:49	-0.104	0.015	1.03	1.5	-0.726	-1.177	1.035	0.0729321		2021-12-10	07:21:05	0.163	-0.001	1.026	0.945	-0.746	-0.246	1.039	0.073214
2021-12-10	07:20:49	-0.104	0.015	1.03	1.5	-0.726	-1.177	1.035	0.0729321		2021-12-10	07:21:06	0.163	-0.001	1.026	0.945	-0.746	-0.246	1.039	0.073214
2021-12-10	07:20:49	-0.104	0.015	1.03	1.5	-0.726	-1.177	1.035	0.0729321		2021-12-10	07:21:06	0.163	-0.001	1.026	0.945	-0.746	-0.246	1.039	0.073214
2021-12-10	07:20:49	-0.104	0.015	1.03	1.5	-0.726	-1.177	1.035	0.0729321		2021-12-10	07:21:06	0.163	-0.001	1.026	0.945	-0.746	-0.246	1.039	0.073214
2021-12-10	07:20:50	-0.104	0.015	1.03	1.5	-0.726	-1.177	1.035	0.0729321		2021-12-10	07:21:06	0.163	-0.001	1.026	0.945	-0.746	-0.246	1.039	0.073214
2021-12-10	07:20:50	-0.105	0.013	1.026	1.571	-0.698	-1.182	1.032	0.0727207		2021-12-10	07:21:06	0.163	0	1.034	1.166	-0.888	-0.289	1.046	0.0737072
2021-12-10	07:20:50	-0.105	0.013	1.026	1.571	-0.698	-1.182	1.032	0.0727207		2021-12-10	07:21:06	0.163	0	1.034	1.166	-0.888	-0.289	1.046	0.0737072
2021-12-10	07:20:50	-0.105	0.013	1.026	1.571	-0.698	-1.182	1.032	0.0727207		2021-12-10	07:21:06	0.163	0	1.034	1.166	-0.888	-0.289	1.046	0.0737072
2021-12-10	07:20:50	-0.105	0.013	1.026	1.571	-0.698	-1.182	1.032	0.0727207		2021-12-10	07:21:06	0.163	0	1.034	1.166	-0.888	-0.289	1.046	0.0737072
2021-12-10	07:20:50	-0.105	0.013	1.026	1.571	-0.698	-1.182	1.032	0.0727207		2021-12-10	07:21:06	0.163	0	1.034	1.166	-0.888	-0.289	1.046	0.0737072
2021-12-10	07:20:50	-0.106	0.015	1.027	1.611	-0.683	-1.236	1.033	0.0727912		2021-12-10	07:21:06	0.161	-0.002	1.033	1.16	-0.823	-0.324	1.045	0.0736367
2021-12-10	07:20:50	-0.106	0.015	1.027	1.611	-0.683	-1.236	1.033	0.0727912		2021-12-10	07:21:07	0.161	-0.002	1.033	1.16	-0.823	-0.324	1.045	0.0736367
2021-12-10	07:20:50	-0.106	0.015	1.027	1.611	-0.683	-1.236	1.033	0.0727912		2021-12-10	07:21:07	0.161	-0.002	1.033	1.16	-0.823	-0.324	1.045	0.0736367
2021-12-10	07:20:50	-0.106	0.015	1.027	1.611	-0.683	-1.236	1.033	0.0727912		2021-12-10	07:21:07	0.161	-0.002	1.033	1.16	-0.823	-0.324	1.045	0.0736367
2021-12-10	07:20:51	-0.106	0.015	1.027	1.611	-0.683	-1.236	1.033	0.0727912		2021-12-10	07:21:07	0.161	-0.002	1.033	1.16	-0.823	-0.324	1.045	0.0736367
2021-12-10	07:20:51	-0.105	0.016	1.028	1.514	-0.662	-1.184	1.033	0.0727912		2021-12-10	07:21:07	0.164	0	1.034	1.152	-0.847	-0.287	1.047	0.0737777
2021-12-10	07:20:51	-0.105	0.016	1.028	1.514	-0.662	-1.184	1.033	0.0727912		2021-12-10	07:21:07	0.164	0	1.034	1.152	-0.847	-0.287	1.047	0.0737777
2021-12-10	07:20:51	-0.105	0.016	1.028	1.514	-0.662	-1.184	1.033	0.0727912		2021-12-10	07:21:07	0.164	0	1.034	1.152	-0.847	-0.287	1.047	0.0737777
2021-12-10	07:20:51	-0.105	0.016	1.028	1.514	-0.662	-1.184	1.033	0.0727912		2021-12-10	07:21:07	0.164	0	1.034	1.152	-0.847	-0.287	1.047	0.0737777
2021-12-10	07:20:51	-0.105	0.016	1.028	1.514	-0.662	-1.184	1.033	0.0727912		2021-12-10	07:21:07	0.164	0	1.034	1.152	-0.847	-0.287	1.047	0.0737777
2021-12-10	07:20:51	-0.102	0.014	1.029	1.497	-0.747	-1.134	1.034	0.0728616		2021-12-10	07:21:07	0.165	-0.004	1.029	1.338	-0.813	-0.309	1.043	0.0734958
2021-12-10	07:20:51	-0.102	0.014	1.029	1.497	-0.747	-1.134	1.034	0.0728616		2021-12-10	07:21:08	0.165	-0.004	1.029	1.338	-0.813	-0.309	1.043	0.0734958
2021-12-10	07:20:51	-0.102	0.014	1.029	1.497	-0.747	-1.134	1.034	0.0728616		2021-12-10	07:21:08	0.165	-0.004	1.029	1.338	-0.813	-0.309	1.043	0.0734958
2021-12-10	07:20:51	-0.102	0.014	1.029	1.497	-0.747	-1.134	1.034	0.0728616		2021-12-10	07:21:08	0.165	-0.004	1.029	1.338	-0.813	-0.309	1.043	0.0734958
2021-12-10	07:20:52	-0.102	0.014	1.029	1.497	-0.747	-1.134	1.034	0.0728616		2021-12-10	07:21:08	0.165	-0.004	1.029	1.338	-0.813	-0.309	1.043	0.0734958
2021-12-10	07:20:52	-0.105	0.012	1.031	1.45	-0.692	-1.205	1.036	0.0730026		2021-12-10	07:21:08	0.163	-0.002	1.029	1.29	-0.869	-0.273	1.042	0.0734254
2021-12-10	07:20:52	-0.105	0.012	1.031	1.45	-0.692	-1.205	1.036	0.0730026		2021-12-10	07:21:08	0.163	-0.002	1.029	1.29	-0.869	-0.273	1.042	0.0734254
2021-12-10	07:20:52	-0.105	0.012	1.031	1.45	-0.692	-1.205	1.036	0.0730026		2021-12-10	07:21:08	0.163	-0.002	1.029	1.29	-0.869	-0.273	1.042	0.0734254
2021-12-10	07:20:52	-0.105	0.012	1.031	1.45	-0.692	-1.205	1.036	0.0730026		2021-12-10	07:21:08	0.163	-0.002	1.029	1.29	-0.869	-0.273	1.042	0.0734254
2021-12-10	07:20:52	-0.105	0.012	1.031	1.45	-0.692	-1.205	1.036	0.0730026		2021-12-10	07:21:08	0.163	-0.002	1.029	1.29	-0.869	-0.273	1.042	0.0734254
2021-12-10	07:20:52	-0.106	0.013	1.032	1.592	-0.688	-1.288	1.037	0.073073		2021-12-10	07:21:08	0.164	-0.002	1.037	1.17	-0.809	-0.198	1.05	0.0739891
2021-12-10	07:20:52	-0.106	0.013	1.032	1.592	-0.688	-1.288	1.037	0.073073		2021-12-10	07:21:09	0.164	-0.002	1.037	1.17	-0.809	-0.198	1.05	0.0739891
2021-12-10	07:20:52	-0.106	0.013	1.032	1.592	-0.688	-1.288	1.037	0.073073		2021-12-10	07:21:09	0.164	-0.002	1.037	1.17	-0.809	-0.198	1.05	0.0739891
2021-12-10	07:20:52	-0.106	0.013	1.032	1.592	-0.688	-1.288	1.037	0.073073		2021-12-10	07:21:09	0.164	-0.002	1.037	1.17	-0.809	-0.198	1.05	0.0739891
2021-12-10	07:20:53	-0.106	0.013	1.032	1.592	-0.688	-1.288	1.037	0.073073		2021-12-10	07:21:09	0.164	-0.002	1.037	1.17	-0.809	-0.198	1.05	0.0739891
2021-12-10	07:20:53	-0.103	0.014	1.03	1.513	-0.711	-1.169	1.036	0.0730026		2021-12-10	07:21:09	0.164	0	1.028	1.105	-0.876	-0.289	1.041	0.0733549
2021-12-10	07:20:53	-0.103	0.014	1.03	1.513	-0.711	-1.169	1.036	0.0730026		2021-12-10	07:21:09	0.164	0	1.028	1.105	-0.876	-0.289	1.041	0.0733549
2021-12-10	07:20:53	-0.103	0.014	1.03	1.513	-0.711	-1.169	1.036	0.0730026		2021-12-10	07:21:09	0.164	0	1.028	1.105	-0.876	-0.289	1.041	0.0733549
2021-12-10	07:20:53	-0.103	0.014	1.03	1.513	-0.711	-1.169	1.036	0.0730026		2021-12-10	07:21:09	0.164	0	1.028	1.105	-0.876	-0.289	1.041	0.0733549
2021-12-10	07:20:53	-0.103	0.014	1.03	1.513	-0.711	-1.169	1.036	0.0730026		2021-12-10	07:21:09	0.164	0	1.028	1.105	-0.876	-0.289	1.041	0.0733549
2021-12-10	07:20:53	-0.106	0.016	1.032	1.364	-0.712	-1.215	1.038	0.0731435		2021-12-10	07:21:09	0.163	0.002	1.027	1.078	-0.808	-0.279	1.04	0.0732844
2021-12-10	07:20:53	-0.106	0.016	1.032	1.364	-0.712	-1.215	1.038	0.0731435		2021-12-10	07:21:10	0.163	0.002	1.027	1.078	-0.808	-0.279	1.04	0.0732844
2021-12-10	07:20:53	-0.106	0.016	1.032	1.364	-0.712	-1.215	1.038	0.0731435		2021-12-10	07:21:10	0.163	0.002	1.027	1.078	-0.808	-0.279	1.04	0.0732844
2021-12-10	07:20:54	-0.106	0.016	1.032	1.364	-0.712	-1.215	1.038	0.0731435		2021-12-10	07:21:10	0.163	0.002	1.027	1.078	-0.808	-0.279	1.04	0.0732844
2021-12-10	07:20:54	-0.106	0.016	1.032	1.364	-0.712	-1.215	1.038	0.0731435		2021-12-10	07:21:10	0.163	0.002	1.027	1.078	-0.808	-0.279	1.04	0.0732844
2021-12-10	07:20:54	-0.106	0.017	1.032	1.221	-0.692	-1.195	1.038	0.0731435		2021-12-10	07:21:10	0.16	-0.001	1.03	1.018	-0.759	-0.263	1.043	0.0734958
2021-12-10	07:20:54	-0.106	0.017	1.032	1.221	-0.692	-1.195	1.038	0.0731435		2021-12-10	07:21:10	0.16	-0.001	1.03	1.018	-0.759	-0.263	1.043	0.0734958
2021-12-10	07:20:54	-0.106	0.017	1.032	1.221	-0.692	-1.195	1.038	0.0731435		2021-12-10	07:21:10	0.16	-0.001	1.03	1.018	-0.759	-0.263	1.043	0.0734958
2021-12-10	07:20:54	-0.106	0.017	1.032	1.221	-0.692	-1.195	1.038	0.0731435		2021-12-10	07:21:10	0.16	-0.001	1.03	1.018	-0.759	-0.263	1.043	0.0734958
2021-12-10	07:20:54	-0.106	0.017	1.032	1.221	-0.692	-1.195	1.038	0.0731435		2021-12-10	07:21:10	0.16	-0.001	1.03	1.018	-0.759	-0.263	1.043	0.0734958
2021-12-10	07:20:54	-0.105	0.012	1.028	1.489	-0.705	-1.201	1.034	0.0728616		2021-12-10	07:21:11	0.164	-0.001	1.024	1.107	-0.806	-0.244	1.037	0.073073
2021-12-10	07:20:54	-0.105	0.012	1.028	1.489	-0.705	-1.201	1.034	0.0728616		2021-12-10	07:21:11	0.164	-0.001	1.024	1.107	-0.806	-0.244	1.037	0.073073
2021-12-10	07:20:54	-0.105	0.012	1.028	1.489	-0.705	-1.201	1.034	0.0728616		2021-12-10	07:21:11	0.164	-0.001	1.024	1.107	-0.806	-0.244	1.037	0.073073
2021-12-10	07:20:55	-0.105	0.012	1.028	1.489	-0.705	-1.201	1.034	0.0728616		2021-12-10	07:21:11	0.164	-0.001	1.024	1.107	-0.806	-0.244	1.037	0.073073
2021-12-10	07:20:55	-0.105	0.012	1.028	1.489	-0.705	-1.201	1.034	0.0728616		2021-12-10	07:21:11	0.164	-0.001	1.024	1.107	-0.806	-0.244	1.037	0.073073
2021-12-10	07:20:55	-0.103	0.015	1.026	1.514	-0.727	-1.237	1.031	0.0726502		2021-12-10	07:21:11	0.164	-0.002	1.029	1.021	-0.847	-0.293	1.042	0.0734254
2021-12-10	07:20:55	-0.103	0.015	1.026	1.514	-0.727	-1.237	1.031	0.0726502		2021-12-10	07:21:11	0.164	-0.002	1.029	1.021	-0.847	-0.293	1.042	0.0734254
2021-12-10	07:20:55	-0.103	0.015	1.026	1.514	-0.727	-1.237	1.031	0.0726502		2021-12-10	07:21:11	0.164	-0.002	1.029	1.021	-0.847	-0.293	1.042	0.0734254
2021-12-10	07:20:55	-0.103	0.015	1.026	1.514	-0.727	-1.237	1.031	0.0726502		2021-12-10	07:21:11	0.164	-0.002	1.029	1.021	-0.847	-0.293	1.042	0.0734254
2021-12-10	07:20:55	-0.103	0.015	1.026	1.514	-0.727	-1.237	1.031	0.0726502		2021-12-10	07:21:11	0.164	-0.002	1.029	1.021	-0.847	-0.293	1.042	0.0734254
2021-12-10	07:20:55	-0.106	0.015	1.029	1.418	-0.776	-1.15	1.034	0.0728616		2021-12-10	07:21:12	0.164	0.002	1.033	0.982	-0.894	-0.354	1.046	0.0737072
2021-12-10	07:20:55	-0.106	0.015	1.029	1.418	-0.776	-1.15	1.034	0.0728616		2021-12-10	07:21:12	0.164	0.002	1.033	0.982	-0.894	-0.354	1.046	0.0737072
2021-12-10	07:20:55	-0.106	0.015	1.029	1.418	-0.776	-1.15	1.034	0.0728616		2021-12-10	07:21:12	0.164	0.002	1.033	0.982	-0.894	-0.354	1.046	0.0737072
2021-12-10	07:20:56	-0.106	0.015	1.029	1.418	-0.776	-1.15	1.034	0.0728616		2021-12-10	07:21:12	0.164	0.002	1.033	0.982	-0.894	-0.354	1.046	0.0737072
2021-12-10	07:20:56	-0.106	0.015	1.029	1.418	-0.776	-1.15	1.034	0.0728616		2021-12-10	07:21:12	0.164	0.002	1.033	0.982	-0.894	-0.354	1.046	0.0737072
2021-12-10	07:20:56	-0.105	0.014	1.028	1.657	-0.7	-1.092	1.034	0.0728616		2021-12-10	07:21:12	0.164	0.001	1.026	1.048	-0.734	-0.267	1.039	0.073214
2021-12-10	07:20:56	-0.105	0.014	1.028	1.657	-0.7	-1.092	1.034	0.0728616		2021-12-10	07:21:12	0.164	0.001	1.026	1.048	-0.734	-0.267	1.039	0.073214
2021-12-10	07:20:56	-0.105	0.014	1.028	1.657	-0.7	-1.092	1.034	0.0728616		2021-12-10	07:21:12	0.164	0.001	1.026	1.048	-0.734	-0.267	1.039	0.073214
2021-12-10	07:20:56	-0.105	0.014	1.028	1.657	-0.7	-1.092	1.034	0.0728616		2021-12-10	07:21:12	0.164	0.001	1.026	1.048	-0.734	-0.267	1.039	0.073214
2021-12-10	07:20:56	-0.105	0.014	1.028	1.657	-0.7	-1.092	1.034	0.0728616		2021-12-10	07:21:12	0.164	0.001	1.026	1.048	-0.734	-0.267	1.039	0.073214
2021-12-10	07:20:56	-0.104	0.016	1.028	1.496	-0.736	-1.176	1.033	0.0727912		2021-12-10	07:21:13	0.163	0	1.026	1.156	-0.908	-0.34	1.038	0.0731435
2021-12-10	07:20:56	-0.104	0.016	1.028	1.496	-0.736	-1.176	1.033	0.0727912		2021-12-10	07:21:13	0.163	0	1.026	1.156	-0.908	-0.34	1.038	0.0731435
2021-12-10	07:20:57	-0.104	0.016	1.028	1.496	-0.736	-1.176	1.033	0.0727912		2021-12-10	07:21:13	0.163	0	1.026	1.156	-0.908	-0.34	1.038	0.0731435
2021-12-10	07:20:57	-0.104	0.016	1.028	1.496	-0.736	-1.176	1.033	0.0727912		2021-12-10	07:21:13	0.163	0	1.026	1.156	-0.908	-0.34	1.038	0.0731435
2021-12-10	07:20:57	-0.104	0.016	1.028	1.496	-0.736	-1.176	1.033	0.0727912		2021-12-10	07:21:13	0.163	0	1.026	1.156	-0.908	-0.34	1.038	0.0731435
2021-12-10	07:20:57	-0.105	0.018	1.027	1.434	-0.776	-1.147	1.032	0.0727207		2021-12-10	07:21:13	0.164	0.001	1.03	1.105	-0.849	-0.295	1.043	0.0734958
2021-12-10	07:20:57	-0.105	0.018	1.027	1.434	-0.776	-1.147	1.032	0.0727207		2021-12-10	07:21:13	0.164	0.001	1.03	1.105	-0.849	-0.295	1.043	0.0734958
2021-12-10	07:20:57	-0.105	0.018	1.027	1.434	-0.776	-1.147	1.032	0.0727207		2021-12-10	07:21:13	0.164	0.001	1.03	1.105	-0.849	-0.295	1.043	0.0734958
2021-12-10	07:20:57	-0.105	0.018	1.027	1.434	-0.776	-1.147	1.032	0.0727207		2021-12-10	07:21:13	0.164	0.001	1.03	1.105	-0.849	-0.295	1.043	0.0734958
2021-12-10	07:20:57	-0.105	0.018	1.027	1.434	-0.776	-1.147	1.032	0.0727207		2021-12-10	07:21:13	0.164	0.001	1.03	1.105	-0.849	-0.295	1.043	0.0734958
2021-12-10	07:20:57	-0.106	0.015	1.026	1.323	-0.657	-1.12	1.031	0.0726502		2021-12-10	07:21:14	0.166	0.001	1.032	1.134	-0.811	-0.262	1.045	0.0736367
2021-12-10	07:20:57	-0.106	0.015	1.026	1.323	-0.657	-1.12	1.031	0.0726502		2021-12-10	07:21:14	0.166	0.001	1.032	1.134	-0.811	-0.262	1.045	0.0736367
2021-12-10	07:20:58	-0.106	0.015	1.026	1.323	-0.657	-1.12	1.031	0.0726502		2021-12-10	07:21:14	0.166	0.001	1.032	1.134	-0.811	-0.262	1.045	0.0736367
2021-12-10	07:20:58	-0.106	0.015	1.026	1.323	-0.657	-1.12	1.031	0.0726502		2021-12-10	07:21:14	0.166	0.001	1.032	1.134	-0.811	-0.262	1.045	0.0736367
2021-12-10	07:20:58	-0.106	0.015	1.026	1.323	-0.657	-1.12	1.031	0.0726502		2021-12-10	07:21:14	0.166	0.001	1.032	1.134	-0.811	-0.262	1.045	0.0736367
2021-12-10	07:20:58	-0.105	0.016	1.03	1.374	-0.805	-1.176	1.035	0.0729321		2021-12-10	07:21:14	0.162	-0.004	1.031	1.177	-0.834	-0.273	1.044	0.0735663
2021-12-10	07:20:58	-0.105	0.016	1.03	1.374	-0.805	-1.176	1.035	0.0729321		2021-12-10	07:21:14	0.162	-0.004	1.031	1.177	-0.834	-0.273	1.044	0.0735663
2021-12-10	07:20:58	-0.105	0.016	1.03	1.374	-0.805	-1.176	1.035	0.0729321		2021-12-10	07:21:14	0.162	-0.004	1.031	1.177	-0.834	-0.273	1.044	0.0735663
2021-12-10	07:20:58	-0.105	0.016	1.03	1.374	-0.805	-1.176	1.035	0.0729321		2021-12-10	07:21:14	0.162	-0.004	1.031	1.177	-0.834	-0.273	1.044	0.0735663
2021-12-10	07:20:58	-0.105	0.016	1.03	1.374	-0.805	-1.176	1.035	0.0729321		2021-12-10	07:21:14	0.162	-0.004	1.031	1.177	-0.834	-0.273	1.044	0.0735663
2021-12-10	07:20:58	-0.104	0.014	1.025	1.436	-0.711	-1.102	1.03	0.0725798		2021-12-10	07:21:15	0.161	-0.001	1.033	1.253	-0.859	-0.278	1.045	0.0736367
2021-12-10	07:20:58	-0.104	0.014	1.025	1.436	-0.711	-1.102	1.03	0.0725798		2021-12-10	07:21:15	0.161	-0.001	1.033	1.253	-0.859	-0.278	1.045	0.0736367
2021-12-10	07:20:59	-0.104	0.014	1.025	1.436	-0.711	-1.102	1.03	0.0725798		2021-12-10	07:21:15	0.161	-0.001	1.033	1.253	-0.859	-0.278	1.045	0.0736367
2021-12-10	07:20:59	-0.104	0.014	1.025	1.436	-0.711	-1.102	1.03	0.0725798		2021-12-10	07:21:15	0.161	-0.001	1.033	1.253	-0.859	-0.278	1.045	0.0736367
2021-12-10	07:20:59	-0.104	0.014	1.025	1.436	-0.711	-1.102	1.03	0.0725798		2021-12-10	07:21:15	0.161	-0.001	1.033	1.253	-0.859	-0.278	1.045	0.0736367
2021-12-10	07:20:59	-0.104	0.01	1.026	1.653	-0.692	-1.236	1.032	0.0727207		2021-12-10	07:21:15	0.164	0.003	1.029	1.144	-0.868	-0.26	1.042	0.0734254
2021-12-10	07:20:59	-0.104	0.01	1.026	1.653	-0.692	-1.236	1.032	0.0727207		2021-12-10	07:21:15	0.164	0.003	1.029	1.144	-0.868	-0.26	1.042	0.0734254
2021-12-10	07:20:59	-0.104	0.01	1.026	1.653	-0.692	-1.236	1.032	0.0727207		2021-12-10	07:21:15	0.164	0.003	1.029	1.144	-0.868	-0.26	1.042	0.0734254
2021-12-10	07:20:59	-0.104	0.01	1.026	1.653	-0.692	-1.236	1.032	0.0727207		2021-12-10	07:21:15	0.164	0.003	1.029	1.144	-0.868	-0.26	1.042	0.0734254
2021-12-10	07:20:59	-0.104	0.01	1.026	1.653	-0.692	-1.236	1.032	0.0727207		2021-12-10	07:21:16	0.164	0.003	1.029	1.144	-0.868	-0.26	1.042	0.0734254
2021-12-10	07:20:59	-0.102	0.01	1.026	1.534	-0.717	-1.144	1.031	0.0726502		2021-12-10	07:21:16	0.165	0	1.035	1.089	-0.802	-0.278	1.048	0.0738481
2021-12-10	07:20:59	-0.102	0.01	1.026	1.534	-0.717	-1.144	1.031	0.0726502		2021-12-10	07:21:16	0.165	0	1.035	1.089	-0.802	-0.278	1.048	0.0738481
2021-12-10	07:21:00	-0.102	0.01	1.026	1.534	-0.717	-1.144	1.031	0.0726502		2021-12-10	07:21:16	0.165	0	1.035	1.089	-0.802	-0.278	1.048	0.0738481
2021-12-10	07:21:00	-0.102	0.01	1.026	1.534	-0.717	-1.144	1.031	0.0726502		2021-12-10	07:21:16	0.165	0	1.035	1.089	-0.802	-0.278	1.048	0.0738481
2021-12-10	07:21:00	-0.102	0.01	1.026	1.534	-0.717	-1.144	1.031	0.0726502		2021-12-10	07:21:16	0.165	0	1.035	1.089	-0.802	-0.278	1.048	0.0738481
2021-12-10	07:21:00	-0.106	0.009	1.034	1.131	-0.797	-1.195	1.04	0.0732844		2021-12-10	07:21:16	0.163	0	1.033	1.056	-0.84	-0.328	1.046	0.0737072
2021-12-10	07:21:00	-0.106	0.009	1.034	1.131	-0.797	-1.195	1.04	0.0732844		2021-12-10	07:21:16	0.163	0	1.033	1.056	-0.84	-0.328	1.046	0.0737072
2021-12-10	07:21:00	-0.106	0.009	1.034	1.131	-0.797	-1.195	1.04	0.0732844		2021-12-10	07:21:16	0.163	0	1.033	1.056	-0.84	-0.328	1.046	0.0737072
2021-12-10	07:21:00	-0.106	0.009	1.034	1.131	-0.797	-1.195	1.04	0.0732844		2021-12-10	07:21:16	0.163	0	1.033	1.056	-0.84	-0.328	1.046	0.0737072
2021-12-10	07:21:00	-0.106	0.009	1.034	1.131	-0.797	-1.195	1.04	0.0732844		2021-12-10	07:21:17	0.163	0	1.033	1.056	-0.84	-0.328	1.046	0.0737072
2021-12-10	07:21:00	-0.1	0.007	1.028	1.473	-0.747	-1.219	1.033	0.0727912		2021-12-10	07:21:17	0.161	0.001	1.031	1.166	-0.802	-0.253	1.044	0.0735663
2021-12-10	07:21:00	-0.1	0.007	1.028	1.473	-0.747	-1.219	1.033	0.0727912		2021-12-10	07:21:17	0.161	0.001	1.031	1.166	-0.802	-0.253	1.044	0.0735663
2021-12-10	07:21:01	-0.1	0.007	1.028	1.473	-0.747	-1.219	1.033	0.0727912		2021-12-10	07:21:17	0.161	0.001	1.031	1.166	-0.802	-0.253	1.044	0.0735663
2021-12-10	07:21:01	-0.1	0.007	1.028	1.473	-0.747	-1.219	1.033	0.0727912		2021-12-10	07:21:17	0.161	0.001	1.031	1.166	-0.802	-0.253	1.044	0.0735663
2021-12-10	07:21:01	-0.1	0.007	1.028	1.473	-0.747	-1.219	1.033	0.0727912		2021-12-10	07:21:17	0.161	0.001	1.031	1.166	-0.802	-0.253	1.044	0.0735663
2021-12-10	07:21:01	-0.104	0.014	1.031	1.432	-0.769	-1.224	1.036	0.0730026		2021-12-10	07:21:17	0.161	-0.001	1.031	1.186	-0.84	-0.28	1.044	0.0735663
2021-12-10	07:21:01	-0.104	0.014	1.031	1.432	-0.769	-1.224	1.036	0.0730026		2021-12-10	07:21:17	0.161	-0.001	1.031	1.186	-0.84	-0.28	1.044	0.0735663
2021-12-10	07:21:01	-0.104	0.014	1.031	1.432	-0.769	-1.224	1.036	0.0730026		2021-12-10	07:21:17	0.161	-0.001	1.031	1.186	-0.84	-0.28	1.044	0.0735663
2021-12-10	07:21:01	-0.104	0.014	1.031	1.432	-0.769	-1.224	1.036	0.0730026		2021-12-10	07:21:17	0.161	-0.001	1.031	1.186	-0.84	-0.28	1.044	0.0735663
2021-12-10	07:21:01	-0.104	0.014	1.031	1.432	-0.769	-1.224	1.036	0.0730026		2021-12-10	07:21:18	0.161	-0.001	1.031	1.186	-0.84	-0.28	1.044	0.0735663
2021-12-10	07:21:01	-0.103	0.013	1.028	1.446	-0.699	-1.269	1.033	0.0727912		2021-12-10	07:21:18	0.166	-0.003	1.028	1.198	-0.853	-0.296	1.042	0.0734254
2021-12-10	07:21:02	-0.103	0.013	1.028	1.446	-0.699	-1.269	1.033	0.0727912		2021-12-10	07:21:18	0.166	-0.003	1.028	1.198	-0.853	-0.296	1.042	0.0734254
2021-12-10	07:21:02	-0.103	0.013	1.028	1.446	-0.699	-1.269	1.033	0.0727912		2021-12-10	07:21:18	0.166	-0.003	1.028	1.198	-0.853	-0.296	1.042	0.0734254
2021-12-10	07:21:02	-0.103	0.013	1.028	1.446	-0.699	-1.269	1.033	0.0727912		2021-12-10	07:21:18	0.166	-0.003	1.028	1.198	-0.853	-0.296	1.042	0.0734254
2021-12-10	07:21:02	-0.103	0.013	1.028	1.446	-0.699	-1.269	1.033	0.0727912		2021-12-10	07:21:18	0.166	-0.003	1.028	1.198	-0.853	-0.296	1.042	0.0734254
2021-12-10	07:21:02	-0.106	0.013	1.021	1.491	-0.742	-1.219	1.027	0.0723684		2021-12-10	07:21:18	0.167	0	1.035	1.147	-0.808	-0.244	1.048	0.0738481
2021-12-10	07:21:02	-0.106	0.013	1.021	1.491	-0.742	-1.219	1.027	0.0723684		2021-12-10	07:21:18	0.167	0	1.035	1.147	-0.808	-0.244	1.048	0.0738481
2021-12-10	07:21:02	-0.106	0.013	1.021	1.491	-0.742	-1.219	1.027	0.0723684		2021-12-10	07:21:18	0.167	0	1.035	1.147	-0.808	-0.244	1.048	0.0738481
2021-12-10	07:21:02	-0.106	0.013	1.021	1.491	-0.742	-1.219	1.027	0.0723684		2021-12-10	07:21:18	0.167	0	1.035	1.147	-0.808	-0.244	1.048	0.0738481
2021-12-10	07:21:02	-0.106	0.013	1.021	1.491	-0.742	-1.219	1.027	0.0723684		2021-12-10	07:21:19	0.167	0	1.035	1.147	-0.808	-0.244	1.048	0.0738481
2021-12-10	07:21:02	-0.103	0.012	1.028	1.565	-0.679	-1.147	1.033	0.0727912		2021-12-10	07:21:19	0.17	-0.003	1.028	1.06	-0.864	-0.282	1.042	0.0734254
2021-12-10	07:21:03	-0.103	0.012	1.028	1.565	-0.679	-1.147	1.033	0.0727912		2021-12-10	07:21:19	0.17	-0.003	1.028	1.06	-0.864	-0.282	1.042	0.0734254
2021-12-10	07:21:03	-0.103	0.012	1.028	1.565	-0.679	-1.147	1.033	0.0727912		2021-12-10	07:21:19	0.17	-0.003	1.028	1.06	-0.864	-0.282	1.042	0.0734254
2021-12-10	07:21:03	-0.103	0.012	1.028	1.565	-0.679	-1.147	1.033	0.0727912		2021-12-10	07:21:19	0.17	-0.003	1.028	1.06	-0.864	-0.282	1.042	0.0734254
2021-12-10	07:21:03	-0.103	0.012	1.028	1.565	-0.679	-1.147	1.033	0.0727912		2021-12-10	07:21:19	0.17	-0.003	1.028	1.06	-0.864	-0.282	1.042	0.0734254
2021-12-10	07:21:03	-0.104	0.015	1.027	1.592	-0.789	-1.119	1.032	0.0727207		2021-12-10	07:21:19	0.163	0.002	1.029	0.906	-0.771	-0.271	1.042	0.0734254
2021-12-10	07:21:03	-0.104	0.015	1.027	1.592	-0.789	-1.119	1.032	0.0727207		2021-12-10	07:21:19	0.163	0.002	1.029	0.906	-0.771	-0.271	1.042	0.0734254
2021-12-10	07:21:03	-0.104	0.015	1.027	1.592	-0.789	-1.119	1.032	0.0727207		2021-12-10	07:21:19	0.163	0.002	1.029	0.906	-0.771	-0.271	1.042	0.0734254
2021-12-10	07:21:03	-0.104	0.015	1.027	1.592	-0.789	-1.119	1.032	0.0727207		2021-12-10	07:21:19	0.163	0.002	1.029	0.906	-0.771	-0.271	1.042	0.0734254
2021-12-10	07:21:03	-0.104	0.015	1.027	1.592	-0.789	-1.119	1.032	0.0727207		2021-12-10	07:21:20	0.163	0.002	1.029	0.906	-0.771	-0.271	1.042	0.0734254
2021-12-10	07:21:03	-0.104	0.013	1.027	1.572	-0.738	-1.16	1.033	0.0727912		2021-12-10	07:21:20	0.164	-0.001	1.027	1.526	-0.869	-0.321	1.04	0.0732844
2021-12-10	07:21:04	-0.104	0.013	1.027	1.572	-0.738	-1.16	1.033	0.0727912		2021-12-10	07:21:20	0.164	-0.001	1.027	1.526	-0.869	-0.321	1.04	0.0732844
2021-12-10	07:21:04	-0.104	0.013	1.027	1.572	-0.738	-1.16	1.033	0.0727912		2021-12-10	07:21:20	0.164	-0.001	1.027	1.526	-0.869	-0.321	1.04	0.0732844
2021-12-10	07:21:04	-0.104	0.013	1.027	1.572	-0.738	-1.16	1.033	0.0727912		2021-12-10	07:21:20	0.164	-0.001	1.027	1.526	-0.869	-0.321	1.04	0.0732844
2021-12-10	07:21:04	-0.104	0.013	1.027	1.572	-0.738	-1.16	1.033	0.0727912		2021-12-10	07:21:20	0.164	-0.001	1.027	1.526	-0.869	-0.321	1.04	0.0732844
2021-12-10	07:21:04	-0.103	0.016	1.029	1.369	-0.766	-1.238	1.034	0.0728616		2021-12-10	07:21:20	0.16	-0.003	1.023	1.2	-0.863	-0.237	1.036	0.0730026
2021-12-10	07:21:04	-0.103	0.016	1.029	1.369	-0.766	-1.238	1.034	0.0728616		2021-12-10	07:21:20	0.16	-0.003	1.023	1.2	-0.863	-0.237	1.036	0.0730026
2021-12-10	07:21:04	-0.103	0.016	1.029	1.369	-0.766	-1.238	1.034	0.0728616		2021-12-10	07:21:20	0.16	-0.003	1.023	1.2	-0.863	-0.237	1.036	0.0730026
2021-12-10	07:21:04	-0.103	0.016	1.029	1.369	-0.766	-1.238	1.034	0.0728616		2021-12-10	07:21:21	0.16	-0.003	1.023	1.2	-0.863	-0.237	1.036	0.0730026
2021-12-10	07:21:04	-0.103	0.016	1.029	1.369	-0.766	-1.238	1.034	0.0728616		2021-12-10	07:21:21	0.16	-0.003	1.023	1.2	-0.863	-0.237	1.036	0.0730026
2021-12-10	07:21:04	-0.104	0.012	1.029	1.431	-0.723	-1.179	1.034	0.0728616		2021-12-10	07:21:21	0.16	-0.004	1.038	1.308	-0.863	-0.305	1.05	0.0739891
2021-12-10	07:21:05	-0.104	0.012	1.029	1.431	-0.723	-1.179	1.034	0.0728616		2021-12-10	07:21:21	0.16	-0.004	1.038	1.308	-0.863	-0.305	1.05	0.0739891
2021-12-10	07:21:05	-0.104	0.012	1.029	1.431	-0.723	-1.179	1.034	0.0728616		2021-12-10	07:21:21	0.16	-0.004	1.038	1.308	-0.863	-0.305	1.05	0.0739891
2021-12-10	07:21:05	-0.104	0.012	1.029	1.431	-0.723	-1.179	1.034	0.0728616		2021-12-10	07:21:21	0.16	-0.004	1.038	1.308	-0.863	-0.305	1.05	0.0739891
2021-12-10	07:21:05	-0.104	0.012	1.029	1.431	-0.723	-1.179	1.034	0.0728616		2021-12-10	07:21:21	0.16	-0.004	1.038	1.308	-0.863	-0.305	1.05	0.0739891
2021-12-10	07:21:05	-0.101	0.018	1.024	1.328	-0.841	-1.216	1.03	0.0725798		2021-12-10	07:21:21	0.164	-0.002	1.028	1.208	-0.835	-0.319	1.041	0.0733549
2021-12-10	07:21:05	-0.101	0.018	1.024	1.328	-0.841	-1.216	1.03	0.0725798		2021-12-10	07:21:21	0.164	-0.002	1.028	1.208	-0.835	-0.319	1.041	0.0733549
2021-12-10	07:21:05	-0.101	0.018	1.024	1.328	-0.841	-1.216	1.03	0.0725798		2021-12-10	07:21:21	0.164	-0.002	1.028	1.208	-0.835	-0.319	1.041	0.0733549
2021-12-10	07:21:05	-0.101	0.018	1.024	1.328	-0.841	-1.216	1.03	0.0725798		2021-12-10	07:21:22	0.164	-0.002	1.028	1.208	-0.835	-0.319	1.041	0.0733549
2021-12-10	07:21:05	-0.101	0.018	1.024	1.328	-0.841	-1.216	1.03	0.0725798		2021-12-10	07:21:22	0.164	-0.002	1.028	1.208	-0.835	-0.319	1.041	0.0733549
2021-12-10	07:21:05	-0.104	0.018	1.024	1.202	-0.804	-1.278	1.029	0.0725093		2021-12-10	07:21:22	0.164	-0.001	1.033	1.173	-0.845	-0.257	1.046	0.0737072
2021-12-10	07:21:06	-0.104	0.018	1.024	1.202	-0.804	-1.278	1.029	0.0725093		2021-12-10	07:21:22	0.164	-0.001	1.033	1.173	-0.845	-0.257	1.046	0.0737072
2021-12-10	07:21:06	-0.104	0.018	1.024	1.202	-0.804	-1.278	1.029	0.0725093		2021-12-10	07:21:22	0.164	-0.001	1.033	1.173	-0.845	-0.257	1.046	0.0737072
2021-12-10	07:21:06	-0.104	0.018	1.024	1.202	-0.804	-1.278	1.029	0.0725093		2021-12-10	07:21:22	0.164	-0.001	1.033	1.173	-0.845	-0.257	1.046	0.0737072
2021-12-10	07:21:06	-0.104	0.018	1.024	1.202	-0.804	-1.278	1.029	0.0725093		2021-12-10	07:21:22	0.164	-0.001	1.033	1.173	-0.845	-0.257	1.046	0.0737072
2021-12-10	07:21:06	-0.105	0.016	1.024	1.295	-0.763	-1.189	1.03	0.0725798		2021-12-10	07:21:22	0.169	-0.005	1.032	0.744	-0.855	-0.269	1.045	0.0736367
2021-12-10	07:21:06	-0.105	0.016	1.024	1.295	-0.763	-1.189	1.03	0.0725798		2021-12-10	07:21:22	0.169	-0.005	1.032	0.744	-0.855	-0.269	1.045	0.0736367
2021-12-10	07:21:06	-0.105	0.016	1.024	1.295	-0.763	-1.189	1.03	0.0725798		2021-12-10	07:21:23	0.169	-0.005	1.032	0.744	-0.855	-0.269	1.045	0.0736367
2021-12-10	07:21:06	-0.105	0.016	1.024	1.295	-0.763	-1.189	1.03	0.0725798		2021-12-10	07:21:23	0.169	-0.005	1.032	0.744	-0.855	-0.269	1.045	0.0736367
2021-12-10	07:21:06	-0.105	0.016	1.024	1.295	-0.763	-1.189	1.03	0.0725798		2021-12-10	07:21:23	0.169	-0.005	1.032	0.744	-0.855	-0.269	1.045	0.0736367
2021-12-10	07:21:06	-0.1	0.015	1.029	1.284	-0.805	-1.137	1.034	0.0728616		2021-12-10	07:21:23	0.163	-0.001	1.037	1.585	-0.782	-0.408	1.049	0.0739186
2021-12-10	07:21:07	-0.1	0.015	1.029	1.284	-0.805	-1.137	1.034	0.0728616		2021-12-10	07:21:23	0.163	-0.001	1.037	1.585	-0.782	-0.408	1.049	0.0739186
2021-12-10	07:21:07	-0.1	0.015	1.029	1.284	-0.805	-1.137	1.034	0.0728616		2021-12-10	07:21:23	0.163	-0.001	1.037	1.585	-0.782	-0.408	1.049	0.0739186
2021-12-10	07:21:07	-0.1	0.015	1.029	1.284	-0.805	-1.137	1.034	0.0728616		2021-12-10	07:21:23	0.163	-0.001	1.037	1.585	-0.782	-0.408	1.049	0.0739186
2021-12-10	07:21:07	-0.1	0.015	1.029	1.284	-0.805	-1.137	1.034	0.0728616		2021-12-10	07:21:23	0.163	-0.001	1.037	1.585	-0.782	-0.408	1.049	0.0739186
2021-12-10	07:21:07	-0.104	0.014	1.025	1.424	-0.74	-1.166	1.03	0.0725798		2021-12-10	07:21:23	0.165	0	1.032	1.097	-0.783	-0.34	1.045	0.0736367
2021-12-10	07:21:07	-0.104	0.014	1.025	1.424	-0.74	-1.166	1.03	0.0725798		2021-12-10	07:21:23	0.165	0	1.032	1.097	-0.783	-0.34	1.045	0.0736367
2021-12-10	07:21:07	-0.104	0.014	1.025	1.424	-0.74	-1.166	1.03	0.0725798		2021-12-10	07:21:24	0.165	0	1.032	1.097	-0.783	-0.34	1.045	0.0736367
2021-12-10	07:21:07	-0.104	0.014	1.025	1.424	-0.74	-1.166	1.03	0.0725798		2021-12-10	07:21:24	0.165	0	1.032	1.097	-0.783	-0.34	1.045	0.0736367
2021-12-10	07:21:07	-0.104	0.014	1.025	1.424	-0.74	-1.166	1.03	0.0725798		2021-12-10	07:21:24	0.165	0	1.032	1.097	-0.783	-0.34	1.045	0.0736367
2021-12-10	07:21:07	-0.102	0.015	1.03	1.615	-0.779	-1.255	1.035	0.0729321		2021-12-10	07:21:24	0.165	-0.002	1.031	1.155	-0.809	-0.387	1.045	0.0736367
2021-12-10	07:21:08	-0.102	0.015	1.03	1.615	-0.779	-1.255	1.035	0.0729321		2021-12-10	07:21:24	0.165	-0.002	1.031	1.155	-0.809	-0.387	1.045	0.0736367
2021-12-10	07:21:08	-0.102	0.015	1.03	1.615	-0.779	-1.255	1.035	0.0729321		2021-12-10	07:21:24	0.165	-0.002	1.031	1.155	-0.809	-0.387	1.045	0.0736367
2021-12-10	07:21:08	-0.102	0.015	1.03	1.615	-0.779	-1.255	1.035	0.0729321		2021-12-10	07:21:24	0.165	-0.002	1.031	1.155	-0.809	-0.387	1.045	0.0736367
2021-12-10	07:21:08	-0.102	0.015	1.03	1.615	-0.779	-1.255	1.035	0.0729321		2021-12-10	07:21:24	0.165	-0.002	1.031	1.155	-0.809	-0.387	1.045	0.0736367
2021-12-10	07:21:08	-0.104	0.014	1.026	1.516	-0.792	-1.196	1.031	0.0726502		2021-12-10	07:21:24	0.169	-0.002	1.031	1.123	-0.824	-0.253	1.045	0.0736367
2021-12-10	07:21:08	-0.104	0.014	1.026	1.516	-0.792	-1.196	1.031	0.0726502		2021-12-10	07:21:24	0.169	-0.002	1.031	1.123	-0.824	-0.253	1.045	0.0736367
2021-12-10	07:21:08	-0.104	0.014	1.026	1.516	-0.792	-1.196	1.031	0.0726502		2021-12-10	07:21:25	0.169	-0.002	1.031	1.123	-0.824	-0.253	1.045	0.0736367
2021-12-10	07:21:08	-0.104	0.014	1.026	1.516	-0.792	-1.196	1.031	0.0726502		2021-12-10	07:21:25	0.169	-0.002	1.031	1.123	-0.824	-0.253	1.045	0.0736367
2021-12-10	07:21:08	-0.104	0.014	1.026	1.516	-0.792	-1.196	1.031	0.0726502		2021-12-10	07:21:25	0.169	-0.002	1.031	1.123	-0.824	-0.253	1.045	0.0736367
2021-12-10	07:21:08	-0.104	0.014	1.028	1.522	-0.682	-1.195	1.034	0.0728616		2021-12-10	07:21:25	0.167	-0.003	1.033	1.208	-0.802	-0.349	1.046	0.0737072
2021-12-10	07:21:09	-0.104	0.014	1.028	1.522	-0.682	-1.195	1.034	0.0728616		2021-12-10	07:21:25	0.167	-0.003	1.033	1.208	-0.802	-0.349	1.046	0.0737072
2021-12-10	07:21:09	-0.104	0.014	1.028	1.522	-0.682	-1.195	1.034	0.0728616		2021-12-10	07:21:25	0.167	-0.003	1.033	1.208	-0.802	-0.349	1.046	0.0737072
2021-12-10	07:21:09	-0.104	0.014	1.028	1.522	-0.682	-1.195	1.034	0.0728616		2021-12-10	07:21:25	0.167	-0.003	1.033	1.208	-0.802	-0.349	1.046	0.0737072
2021-12-10	07:21:09	-0.104	0.014	1.028	1.522	-0.682	-1.195	1.034	0.0728616		2021-12-10	07:21:25	0.167	-0.003	1.033	1.208	-0.802	-0.349	1.046	0.0737072
2021-12-10	07:21:09	-0.103	0.012	1.023	1.573	-0.734	-1.181	1.029	0.0725093		2021-12-10	07:21:25	0.169	0.003	1.032	1.109	-0.769	-0.266	1.045	0.0736367
2021-12-10	07:21:09	-0.103	0.012	1.023	1.573	-0.734	-1.181	1.029	0.0725093		2021-12-10	07:21:25	0.169	0.003	1.032	1.109	-0.769	-0.266	1.045	0.0736367
2021-12-10	07:21:09	-0.103	0.012	1.023	1.573	-0.734	-1.181	1.029	0.0725093		2021-12-10	07:21:26	0.169	0.003	1.032	1.109	-0.769	-0.266	1.045	0.0736367
2021-12-10	07:21:09	-0.103	0.012	1.023	1.573	-0.734	-1.181	1.029	0.0725093		2021-12-10	07:21:26	0.169	0.003	1.032	1.109	-0.769	-0.266	1.045	0.0736367
2021-12-10	07:21:09	-0.103	0.012	1.023	1.573	-0.734	-1.181	1.029	0.0725093		2021-12-10	07:21:26	0.169	0.003	1.032	1.109	-0.769	-0.266	1.045	0.0736367
2021-12-10	07:21:10	-0.105	0.011	1.023	1.56	-0.752	-1.342	1.028	0.0724388		2021-12-10	07:21:26	0.167	-0.001	1.034	0.976	-0.861	-0.276	1.048	0.0738481
2021-12-10	07:21:10	-0.105	0.011	1.023	1.56	-0.752	-1.342	1.028	0.0724388		2021-12-10	07:21:26	0.167	-0.001	1.034	0.976	-0.861	-0.276	1.048	0.0738481
2021-12-10	07:21:10	-0.105	0.011	1.023	1.56	-0.752	-1.342	1.028	0.0724388		2021-12-10	07:21:26	0.167	-0.001	1.034	0.976	-0.861	-0.276	1.048	0.0738481
2021-12-10	07:21:10	-0.105	0.011	1.023	1.56	-0.752	-1.342	1.028	0.0724388		2021-12-10	07:21:26	0.167	-0.001	1.034	0.976	-0.861	-0.276	1.048	0.0738481
2021-12-10	07:21:10	-0.105	0.011	1.023	1.56	-0.752	-1.342	1.028	0.0724388		2021-12-10	07:21:26	0.167	-0.001	1.034	0.976	-0.861	-0.276	1.048	0.0738481
2021-12-10	07:21:10	-0.101	0.01	1.027	1.649	-0.766	-1.264	1.032	0.0727207		2021-12-10	07:21:26	0.165	0.001	1.033	1.063	-0.808	-0.312	1.046	0.0737072
2021-12-10	07:21:10	-0.101	0.01	1.027	1.649	-0.766	-1.264	1.032	0.0727207		2021-12-10	07:21:26	0.165	0.001	1.033	1.063	-0.808	-0.312	1.046	0.0737072
2021-12-10	07:21:10	-0.101	0.01	1.027	1.649	-0.766	-1.264	1.032	0.0727207		2021-12-10	07:21:27	0.165	0.001	1.033	1.063	-0.808	-0.312	1.046	0.0737072
2021-12-10	07:21:10	-0.101	0.01	1.027	1.649	-0.766	-1.264	1.032	0.0727207		2021-12-10	07:21:27	0.165	0.001	1.033	1.063	-0.808	-0.312	1.046	0.0737072
2021-12-10	07:21:10	-0.101	0.01	1.027	1.649	-0.766	-1.264	1.032	0.0727207		2021-12-10	07:21:27	0.165	0.001	1.033	1.063	-0.808	-0.312	1.046	0.0737072
2021-12-10	07:21:11	-0.103	0.013	1.027	1.455	-0.69	-1.201	1.032	0.0727207		2021-12-10	07:21:27	0.165	0.001	1.029	1.124	-0.884	-0.361	1.042	0.0734254
2021-12-10	07:21:11	-0.103	0.013	1.027	1.455	-0.69	-1.201	1.032	0.0727207		2021-12-10	07:21:27	0.165	0.001	1.029	1.124	-0.884	-0.361	1.042	0.0734254
2021-12-10	07:21:11	-0.103	0.013	1.027	1.455	-0.69	-1.201	1.032	0.0727207		2021-12-10	07:21:27	0.165	0.001	1.029	1.124	-0.884	-0.361	1.042	0.0734254
2021-12-10	07:21:11	-0.103	0.013	1.027	1.455	-0.69	-1.201	1.032	0.0727207		2021-12-10	07:21:27	0.165	0.001	1.029	1.124	-0.884	-0.361	1.042	0.0734254
2021-12-10	07:21:11	-0.103	0.013	1.027	1.455	-0.69	-1.201	1.032	0.0727207		2021-12-10	07:21:27	0.165	0.001	1.029	1.124	-0.884	-0.361	1.042	0.0734254
2021-12-10	07:21:11	-0.103	0.015	1.026	1.504	-0.713	-1.186	1.031	0.0726502		2021-12-10	07:21:27	0.161	-0.004	1.035	1.143	-0.922	-0.303	1.048	0.0738481
2021-12-10	07:21:11	-0.103	0.015	1.026	1.504	-0.713	-1.186	1.031	0.0726502		2021-12-10	07:21:28	0.161	-0.004	1.035	1.143	-0.922	-0.303	1.048	0.0738481
2021-12-10	07:21:11	-0.103	0.015	1.026	1.504	-0.713	-1.186	1.031	0.0726502		2021-12-10	07:21:28	0.161	-0.004	1.035	1.143	-0.922	-0.303	1.048	0.0738481
2021-12-10	07:21:11	-0.103	0.015	1.026	1.504	-0.713	-1.186	1.031	0.0726502		2021-12-10	07:21:28	0.161	-0.004	1.035	1.143	-0.922	-0.303	1.048	0.0738481
2021-12-10	07:21:11	-0.103	0.015	1.026	1.504	-0.713	-1.186	1.031	0.0726502		2021-12-10	07:21:28	0.161	-0.004	1.035	1.143	-0.922	-0.303	1.048	0.0738481
2021-12-10	07:21:12	-0.105	0.017	1.027	1.454	-0.818	-1.224	1.033	0.0727912		2021-12-10	07:21:28	0.163	-0.003	1.038	1.205	-0.889	-0.249	1.05	0.0739891
2021-12-10	07:21:12	-0.105	0.017	1.027	1.454	-0.818	-1.224	1.033	0.0727912		2021-12-10	07:21:28	0.163	-0.003	1.038	1.205	-0.889	-0.249	1.05	0.0739891
2021-12-10	07:21:12	-0.105	0.017	1.027	1.454	-0.818	-1.224	1.033	0.0727912		2021-12-10	07:21:28	0.163	-0.003	1.038	1.205	-0.889	-0.249	1.05	0.0739891
2021-12-10	07:21:12	-0.105	0.017	1.027	1.454	-0.818	-1.224	1.033	0.0727912		2021-12-10	07:21:28	0.163	-0.003	1.038	1.205	-0.889	-0.249	1.05	0.0739891
2021-12-10	07:21:12	-0.105	0.017	1.027	1.454	-0.818	-1.224	1.033	0.0727912		2021-12-10	07:21:28	0.163	-0.003	1.038	1.205	-0.889	-0.249	1.05	0.0739891
2021-12-10	07:21:12	-0.104	0.015	1.03	1.424	-0.602	-1.216	1.035	0.0729321		2021-12-10	07:21:28	0.162	-0.004	1.03	1.241	-0.799	-0.293	1.042	0.0734254
2021-12-10	07:21:12	-0.104	0.015	1.03	1.424	-0.602	-1.216	1.035	0.0729321		2021-12-10	07:21:29	0.162	-0.004	1.03	1.241	-0.799	-0.293	1.042	0.0734254
2021-12-10	07:21:12	-0.104	0.015	1.03	1.424	-0.602	-1.216	1.035	0.0729321		2021-12-10	07:21:29	0.162	-0.004	1.03	1.241	-0.799	-0.293	1.042	0.0734254
2021-12-10	07:21:12	-0.104	0.015	1.03	1.424	-0.602	-1.216	1.035	0.0729321		2021-12-10	07:21:29	0.162	-0.004	1.03	1.241	-0.799	-0.293	1.042	0.0734254
2021-12-10	07:21:12	-0.104	0.015	1.03	1.424	-0.602	-1.216	1.035	0.0729321		2021-12-10	07:21:29	0.162	-0.004	1.03	1.241	-0.799	-0.293	1.042	0.0734254
2021-12-10	07:21:13	-0.104	0.013	1.027	1.346	-0.767	-1.113	1.032	0.0727207		2021-12-10	07:21:29	0.161	-0.002	1.034	1.164	-0.863	-0.286	1.046	0.0737072
2021-12-10	07:21:13	-0.104	0.013	1.027	1.346	-0.767	-1.113	1.032	0.0727207		2021-12-10	07:21:29	0.161	-0.002	1.034	1.164	-0.863	-0.286	1.046	0.0737072
2021-12-10	07:21:13	-0.104	0.013	1.027	1.346	-0.767	-1.113	1.032	0.0727207		2021-12-10	07:21:29	0.161	-0.002	1.034	1.164	-0.863	-0.286	1.046	0.0737072
2021-12-10	07:21:13	-0.104	0.013	1.027	1.346	-0.767	-1.113	1.032	0.0727207		2021-12-10	07:21:29	0.161	-0.002	1.034	1.164	-0.863	-0.286	1.046	0.0737072
2021-12-10	07:21:13	-0.104	0.013	1.027	1.346	-0.767	-1.113	1.032	0.0727207		2021-12-10	07:21:29	0.161	-0.002	1.034	1.164	-0.863	-0.286	1.046	0.0737072
2021-12-10	07:21:13	-0.103	0.015	1.033	1.466	-0.714	-1.13	1.039	0.073214		2021-12-10	07:21:29	0.162	0	1.034	1.125	-0.794	-0.302	1.047	0.0737777
2021-12-10	07:21:13	-0.103	0.015	1.033	1.466	-0.714	-1.13	1.039	0.073214		2021-12-10	07:21:30	0.162	0	1.034	1.125	-0.794	-0.302	1.047	0.0737777
2021-12-10	07:21:13	-0.103	0.015	1.033	1.466	-0.714	-1.13	1.039	0.073214		2021-12-10	07:21:30	0.162	0	1.034	1.125	-0.794	-0.302	1.047	0.0737777
2021-12-10	07:21:13	-0.103	0.015	1.033	1.466	-0.714	-1.13	1.039	0.073214		2021-12-10	07:21:30	0.162	0	1.034	1.125	-0.794	-0.302	1.047	0.0737777
2021-12-10	07:21:13	-0.103	0.015	1.033	1.466	-0.714	-1.13	1.039	0.073214		2021-12-10	07:21:30	0.162	0	1.034	1.125	-0.794	-0.302	1.047	0.0737777
2021-12-10	07:21:14	-0.103	0.015	1.028	1.505	-0.726	-1.195	1.033	0.0727912		2021-12-10	07:21:30	0.164	-0.003	1.031	1.083	-0.858	-0.352	1.044	0.0735663
2021-12-10	07:21:14	-0.103	0.015	1.028	1.505	-0.726	-1.195	1.033	0.0727912		2021-12-10	07:21:30	0.164	-0.003	1.031	1.083	-0.858	-0.352	1.044	0.0735663
2021-12-10	07:21:14	-0.103	0.015	1.028	1.505	-0.726	-1.195	1.033	0.0727912		2021-12-10	07:21:30	0.164	-0.003	1.031	1.083	-0.858	-0.352	1.044	0.0735663
2021-12-10	07:21:14	-0.103	0.015	1.028	1.505	-0.726	-1.195	1.033	0.0727912		2021-12-10	07:21:30	0.164	-0.003	1.031	1.083	-0.858	-0.352	1.044	0.0735663
2021-12-10	07:21:14	-0.103	0.015	1.028	1.505	-0.726	-1.195	1.033	0.0727912		2021-12-10	07:21:30	0.164	-0.003	1.031	1.083	-0.858	-0.352	1.044	0.0735663
2021-12-10	07:21:14	-0.104	0.014	1.026	1.463	-0.76	-1.209	1.031	0.0726502		2021-12-10	07:21:31	0.164	0	1.036	1.242	-0.839	-0.294	1.049	0.0739186
2021-12-10	07:21:14	-0.104	0.014	1.026	1.463	-0.76	-1.209	1.031	0.0726502		2021-12-10	07:21:31	0.164	0	1.036	1.242	-0.839	-0.294	1.049	0.0739186
2021-12-10	07:21:14	-0.104	0.014	1.026	1.463	-0.76	-1.209	1.031	0.0726502		2021-12-10	07:21:31	0.164	0	1.036	1.242	-0.839	-0.294	1.049	0.0739186
2021-12-10	07:21:14	-0.104	0.014	1.026	1.463	-0.76	-1.209	1.031	0.0726502		2021-12-10	07:21:31	0.164	0	1.036	1.242	-0.839	-0.294	1.049	0.0739186
2021-12-10	07:21:15	-0.104	0.014	1.026	1.463	-0.76	-1.209	1.031	0.0726502		2021-12-10	07:21:31	0.164	0	1.036	1.242	-0.839	-0.294	1.049	0.0739186
2021-12-10	07:21:15	-0.103	0.015	1.029	1.353	-0.802	-1.163	1.035	0.0729321		2021-12-10	07:21:31	0.163	-0.003	1.04	1.181	-0.898	-0.277	1.053	0.0742005
2021-12-10	07:21:15	-0.103	0.015	1.029	1.353	-0.802	-1.163	1.035	0.0729321		2021-12-10	07:21:31	0.163	-0.003	1.04	1.181	-0.898	-0.277	1.053	0.0742005
2021-12-10	07:21:15	-0.103	0.015	1.029	1.353	-0.802	-1.163	1.035	0.0729321		2021-12-10	07:21:31	0.163	-0.003	1.04	1.181	-0.898	-0.277	1.053	0.0742005
2021-12-10	07:21:15	-0.103	0.015	1.029	1.353	-0.802	-1.163	1.035	0.0729321		2021-12-10	07:21:31	0.163	-0.003	1.04	1.181	-0.898	-0.277	1.053	0.0742005
2021-12-10	07:21:15	-0.103	0.015	1.029	1.353	-0.802	-1.163	1.035	0.0729321		2021-12-10	07:21:31	0.163	-0.003	1.04	1.181	-0.898	-0.277	1.053	0.0742005
2021-12-10	07:21:15	-0.101	0.014	1.03	1.36	-0.765	-1.211	1.035	0.0729321		2021-12-10	07:21:32	0.166	0.001	1.038	1.001	-0.787	-0.235	1.051	0.0740595
2021-12-10	07:21:15	-0.101	0.014	1.03	1.36	-0.765	-1.211	1.035	0.0729321		2021-12-10	07:21:32	0.166	0.001	1.038	1.001	-0.787	-0.235	1.051	0.0740595
2021-12-10	07:21:15	-0.101	0.014	1.03	1.36	-0.765	-1.211	1.035	0.0729321		2021-12-10	07:21:32	0.166	0.001	1.038	1.001	-0.787	-0.235	1.051	0.0740595
2021-12-10	07:21:15	-0.101	0.014	1.03	1.36	-0.765	-1.211	1.035	0.0729321		2021-12-10	07:21:32	0.166	0.001	1.038	1.001	-0.787	-0.235	1.051	0.0740595
2021-12-10	07:21:16	-0.101	0.014	1.03	1.36	-0.765	-1.211	1.035	0.0729321		2021-12-10	07:21:32	0.166	0.001	1.038	1.001	-0.787	-0.235	1.051	0.0740595
2021-12-10	07:21:16	-0.103	0.014	1.029	1.412	-0.79	-1.274	1.034	0.0728616		2021-12-10	07:21:32	0.164	0	1.036	0.991	-0.862	-0.34	1.049	0.0739186
2021-12-10	07:21:16	-0.103	0.014	1.029	1.412	-0.79	-1.274	1.034	0.0728616		2021-12-10	07:21:32	0.164	0	1.036	0.991	-0.862	-0.34	1.049	0.0739186
2021-12-10	07:21:16	-0.103	0.014	1.029	1.412	-0.79	-1.274	1.034	0.0728616		2021-12-10	07:21:32	0.164	0	1.036	0.991	-0.862	-0.34	1.049	0.0739186
2021-12-10	07:21:16	-0.103	0.014	1.029	1.412	-0.79	-1.274	1.034	0.0728616		2021-12-10	07:21:32	0.164	0	1.036	0.991	-0.862	-0.34	1.049	0.0739186
2021-12-10	07:21:16	-0.103	0.014	1.029	1.412	-0.79	-1.274	1.034	0.0728616		2021-12-10	07:21:32	0.164	0	1.036	0.991	-0.862	-0.34	1.049	0.0739186
2021-12-10	07:21:16	-0.104	0.015	1.031	1.411	-0.817	-1.177	1.036	0.0730026		2021-12-10	07:21:33	0.162	-0.001	1.03	0.965	-0.825	-0.36	1.043	0.0734958
2021-12-10	07:21:16	-0.104	0.015	1.031	1.411	-0.817	-1.177	1.036	0.0730026		2021-12-10	07:21:33	0.162	-0.001	1.03	0.965	-0.825	-0.36	1.043	0.0734958
2021-12-10	07:21:16	-0.104	0.015	1.031	1.411	-0.817	-1.177	1.036	0.0730026		2021-12-10	07:21:33	0.162	-0.001	1.03	0.965	-0.825	-0.36	1.043	0.0734958
2021-12-10	07:21:17	-0.104	0.015	1.031	1.411	-0.817	-1.177	1.036	0.0730026		2021-12-10	07:21:33	0.162	-0.001	1.03	0.965	-0.825	-0.36	1.043	0.0734958
2021-12-10	07:21:17	-0.104	0.015	1.031	1.411	-0.817	-1.177	1.036	0.0730026		2021-12-10	07:21:33	0.162	-0.001	1.03	0.965	-0.825	-0.36	1.043	0.0734958
2021-12-10	07:21:17	-0.104	0.014	1.025	1.438	-0.818	-1.178	1.031	0.0726502		2021-12-10	07:21:33	0.165	0	1.034	1.217	-0.893	-0.376	1.047	0.0737777
2021-12-10	07:21:17	-0.104	0.014	1.025	1.438	-0.818	-1.178	1.031	0.0726502		2021-12-10	07:21:33	0.165	0	1.034	1.217	-0.893	-0.376	1.047	0.0737777
2021-12-10	07:21:17	-0.104	0.014	1.025	1.438	-0.818	-1.178	1.031	0.0726502		2021-12-10	07:21:33	0.165	0	1.034	1.217	-0.893	-0.376	1.047	0.0737777
2021-12-10	07:21:17	-0.104	0.014	1.025	1.438	-0.818	-1.178	1.031	0.0726502		2021-12-10	07:21:33	0.165	0	1.034	1.217	-0.893	-0.376	1.047	0.0737777
2021-12-10	07:21:17	-0.104	0.014	1.025	1.438	-0.818	-1.178	1.031	0.0726502		2021-12-10	07:21:33	0.165	0	1.034	1.217	-0.893	-0.376	1.047	0.0737777
2021-12-10	07:21:17	-0.104	0.014	1.031	1.491	-0.789	-1.242	1.037	0.073073		2021-12-10	07:21:34	0.164	0	1.037	1.266	-0.898	-0.366	1.05	0.0739891
2021-12-10	07:21:17	-0.104	0.014	1.031	1.491	-0.789	-1.242	1.037	0.073073		2021-12-10	07:21:34	0.164	0	1.037	1.266	-0.898	-0.366	1.05	0.0739891
2021-12-10	07:21:17	-0.104	0.014	1.031	1.491	-0.789	-1.242	1.037	0.073073		2021-12-10	07:21:34	0.164	0	1.037	1.266	-0.898	-0.366	1.05	0.0739891
2021-12-10	07:21:18	-0.104	0.014	1.031	1.491	-0.789	-1.242	1.037	0.073073		2021-12-10	07:21:34	0.164	0	1.037	1.266	-0.898	-0.366	1.05	0.0739891
2021-12-10	07:21:18	-0.104	0.014	1.031	1.491	-0.789	-1.242	1.037	0.073073		2021-12-10	07:21:34	0.164	0	1.037	1.266	-0.898	-0.366	1.05	0.0739891
2021-12-10	07:21:18	-0.103	0.013	1.029	1.364	-0.744	-1.182	1.034	0.0728616		2021-12-10	07:21:34	0.159	0	1.039	1.146	-0.876	-0.312	1.051	0.0740595
2021-12-10	07:21:18	-0.103	0.013	1.029	1.364	-0.744	-1.182	1.034	0.0728616		2021-12-10	07:21:34	0.159	0	1.039	1.146	-0.876	-0.312	1.051	0.0740595
2021-12-10	07:21:18	-0.103	0.013	1.029	1.364	-0.744	-1.182	1.034	0.0728616		2021-12-10	07:21:34	0.159	0	1.039	1.146	-0.876	-0.312	1.051	0.0740595
2021-12-10	07:21:18	-0.103	0.013	1.029	1.364	-0.744	-1.182	1.034	0.0728616		2021-12-10	07:21:34	0.159	0	1.039	1.146	-0.876	-0.312	1.051	0.0740595
2021-12-10	07:21:18	-0.103	0.013	1.029	1.364	-0.744	-1.182	1.034	0.0728616		2021-12-10	07:21:34	0.159	0	1.039	1.146	-0.876	-0.312	1.051	0.0740595
2021-12-10	07:21:18	-0.105	0.016	1.026	1.408	-0.778	-1.191	1.032	0.0727207		2021-12-10	07:21:35	0.164	-0.002	1.035	1.086	-0.818	-0.325	1.048	0.0738481
2021-12-10	07:21:18	-0.105	0.016	1.026	1.408	-0.778	-1.191	1.032	0.0727207		2021-12-10	07:21:35	0.164	-0.002	1.035	1.086	-0.818	-0.325	1.048	0.0738481
2021-12-10	07:21:18	-0.105	0.016	1.026	1.408	-0.778	-1.191	1.032	0.0727207		2021-12-10	07:21:35	0.164	-0.002	1.035	1.086	-0.818	-0.325	1.048	0.0738481
2021-12-10	07:21:19	-0.105	0.016	1.026	1.408	-0.778	-1.191	1.032	0.0727207		2021-12-10	07:21:35	0.164	-0.002	1.035	1.086	-0.818	-0.325	1.048	0.0738481
2021-12-10	07:21:19	-0.105	0.016	1.026	1.408	-0.778	-1.191	1.032	0.0727207		2021-12-10	07:21:35	0.164	-0.002	1.035	1.086	-0.818	-0.325	1.048	0.0738481
2021-12-10	07:21:19	-0.104	0.016	1.031	1.347	-0.743	-1.166	1.036	0.0730026		2021-12-10	07:21:35	0.16	0.001	1.032	1.029	-0.856	-0.313	1.044	0.0735663
2021-12-10	07:21:19	-0.104	0.016	1.031	1.347	-0.743	-1.166	1.036	0.0730026		2021-12-10	07:21:35	0.16	0.001	1.032	1.029	-0.856	-0.313	1.044	0.0735663
2021-12-10	07:21:19	-0.104	0.016	1.031	1.347	-0.743	-1.166	1.036	0.0730026		2021-12-10	07:21:35	0.16	0.001	1.032	1.029	-0.856	-0.313	1.044	0.0735663
2021-12-10	07:21:19	-0.104	0.016	1.031	1.347	-0.743	-1.166	1.036	0.0730026		2021-12-10	07:21:35	0.16	0.001	1.032	1.029	-0.856	-0.313	1.044	0.0735663
2021-12-10	07:21:19	-0.104	0.016	1.031	1.347	-0.743	-1.166	1.036	0.0730026		2021-12-10	07:21:36	0.16	0.001	1.032	1.029	-0.856	-0.313	1.044	0.0735663
2021-12-10	07:21:19	-0.104	0.016	1.027	1.488	-0.76	-1.196	1.032	0.0727207		2021-12-10	07:21:36	0.161	-0.001	1.036	1.106	-0.866	-0.279	1.049	0.0739186
2021-12-10	07:21:19	-0.104	0.016	1.027	1.488	-0.76	-1.196	1.032	0.0727207		2021-12-10	07:21:36	0.161	-0.001	1.036	1.106	-0.866	-0.279	1.049	0.0739186
2021-12-10	07:21:19	-0.104	0.016	1.027	1.488	-0.76	-1.196	1.032	0.0727207		2021-12-10	07:21:36	0.161	-0.001	1.036	1.106	-0.866	-0.279	1.049	0.0739186
2021-12-10	07:21:20	-0.104	0.016	1.027	1.488	-0.76	-1.196	1.032	0.0727207		2021-12-10	07:21:36	0.161	-0.001	1.036	1.106	-0.866	-0.279	1.049	0.0739186
2021-12-10	07:21:20	-0.104	0.016	1.027	1.488	-0.76	-1.196	1.032	0.0727207		2021-12-10	07:21:36	0.161	-0.001	1.036	1.106	-0.866	-0.279	1.049	0.0739186
2021-12-10	07:21:20	-0.102	0.015	1.032	1.417	-0.721	-1.276	1.038	0.0731435		2021-12-10	07:21:36	0.161	-0.002	1.031	1.011	-0.855	-0.294	1.043	0.0734958
2021-12-10	07:21:20	-0.102	0.015	1.032	1.417	-0.721	-1.276	1.038	0.0731435		2021-12-10	07:21:36	0.161	-0.002	1.031	1.011	-0.855	-0.294	1.043	0.0734958
2021-12-10	07:21:20	-0.102	0.015	1.032	1.417	-0.721	-1.276	1.038	0.0731435		2021-12-10	07:21:36	0.161	-0.002	1.031	1.011	-0.855	-0.294	1.043	0.0734958
2021-12-10	07:21:20	-0.102	0.015	1.032	1.417	-0.721	-1.276	1.038	0.0731435		2021-12-10	07:21:36	0.161	-0.002	1.031	1.011	-0.855	-0.294	1.043	0.0734958
2021-12-10	07:21:20	-0.102	0.015	1.032	1.417	-0.721	-1.276	1.038	0.0731435		2021-12-10	07:21:37	0.161	-0.002	1.031	1.011	-0.855	-0.294	1.043	0.0734958
2021-12-10	07:21:20	-0.105	0.017	1.03	1.563	-0.675	-1.153	1.035	0.0729321		2021-12-10	07:21:37	0.165	-0.001	1.041	0.982	-0.752	-0.332	1.054	0.0742709
2021-12-10	07:21:20	-0.105	0.017	1.03	1.563	-0.675	-1.153	1.035	0.0729321		2021-12-10	07:21:37	0.165	-0.001	1.041	0.982	-0.752	-0.332	1.054	0.0742709
2021-12-10	07:21:20	-0.105	0.017	1.03	1.563	-0.675	-1.153	1.035	0.0729321		2021-12-10	07:21:37	0.165	-0.001	1.041	0.982	-0.752	-0.332	1.054	0.0742709
2021-12-10	07:21:21	-0.105	0.017	1.03	1.563	-0.675	-1.153	1.035	0.0729321		2021-12-10	07:21:37	0.165	-0.001	1.041	0.982	-0.752	-0.332	1.054	0.0742709
2021-12-10	07:21:21	-0.105	0.017	1.03	1.563	-0.675	-1.153	1.035	0.0729321		2021-12-10	07:21:37	0.165	-0.001	1.041	0.982	-0.752	-0.332	1.054	0.0742709
2021-12-10	07:21:21	-0.103	0.014	1.034	1.582	-0.756	-1.136	1.039	0.073214		2021-12-10	07:21:37	0.161	0	1.034	1.084	-0.827	-0.385	1.047	0.0737777
2021-12-10	07:21:21	-0.103	0.014	1.034	1.582	-0.756	-1.136	1.039	0.073214		2021-12-10	07:21:37	0.161	0	1.034	1.084	-0.827	-0.385	1.047	0.0737777
2021-12-10	07:21:21	-0.103	0.014	1.034	1.582	-0.756	-1.136	1.039	0.073214		2021-12-10	07:21:37	0.161	0	1.034	1.084	-0.827	-0.385	1.047	0.0737777
2021-12-10	07:21:21	-0.103	0.014	1.034	1.582	-0.756	-1.136	1.039	0.073214		2021-12-10	07:21:37	0.161	0	1.034	1.084	-0.827	-0.385	1.047	0.0737777
2021-12-10	07:21:21	-0.103	0.014	1.034	1.582	-0.756	-1.136	1.039	0.073214		2021-12-10	07:21:38	0.161	0	1.034	1.084	-0.827	-0.385	1.047	0.0737777
2021-12-10	07:21:21	-0.104	0.016	1.032	1.472	-0.737	-1.208	1.037	0.073073		2021-12-10	07:21:38	0.163	-0.001	1.031	1.15	-0.863	-0.311	1.044	0.0735663
2021-12-10	07:21:21	-0.104	0.016	1.032	1.472	-0.737	-1.208	1.037	0.073073		2021-12-10	07:21:38	0.163	-0.001	1.031	1.15	-0.863	-0.311	1.044	0.0735663
2021-12-10	07:21:22	-0.104	0.016	1.032	1.472	-0.737	-1.208	1.037	0.073073		2021-12-10	07:21:38	0.163	-0.001	1.031	1.15	-0.863	-0.311	1.044	0.0735663
2021-12-10	07:21:22	-0.104	0.016	1.032	1.472	-0.737	-1.208	1.037	0.073073		2021-12-10	07:21:38	0.163	-0.001	1.031	1.15	-0.863	-0.311	1.044	0.0735663
2021-12-10	07:21:22	-0.104	0.016	1.032	1.472	-0.737	-1.208	1.037	0.073073		2021-12-10	07:21:38	0.163	-0.001	1.031	1.15	-0.863	-0.311	1.044	0.0735663
2021-12-10	07:21:22	-0.102	0.013	1.028	1.383	-0.696	-1.193	1.033	0.0727912		2021-12-10	07:21:38	0.163	-0.008	1.031	1.373	-0.881	-0.318	1.044	0.0735663
2021-12-10	07:21:22	-0.102	0.013	1.028	1.383	-0.696	-1.193	1.033	0.0727912		2021-12-10	07:21:38	0.163	-0.008	1.031	1.373	-0.881	-0.318	1.044	0.0735663
2021-12-10	07:21:22	-0.102	0.013	1.028	1.383	-0.696	-1.193	1.033	0.0727912		2021-12-10	07:21:38	0.163	-0.008	1.031	1.373	-0.881	-0.318	1.044	0.0735663
2021-12-10	07:21:22	-0.102	0.013	1.028	1.383	-0.696	-1.193	1.033	0.0727912		2021-12-10	07:21:38	0.163	-0.008	1.031	1.373	-0.881	-0.318	1.044	0.0735663
2021-12-10	07:21:22	-0.102	0.013	1.028	1.383	-0.696	-1.193	1.033	0.0727912		2021-12-10	07:21:39	0.163	-0.008	1.031	1.373	-0.881	-0.318	1.044	0.0735663
2021-12-10	07:21:22	-0.105	0.015	1.035	1.362	-0.695	-1.224	1.041	0.0733549		2021-12-10	07:21:39	0.163	-0.004	1.036	1.395	-0.84	-0.267	1.049	0.0739186
2021-12-10	07:21:22	-0.105	0.015	1.035	1.362	-0.695	-1.224	1.041	0.0733549		2021-12-10	07:21:39	0.163	-0.004	1.036	1.395	-0.84	-0.267	1.049	0.0739186
2021-12-10	07:21:23	-0.105	0.015	1.035	1.362	-0.695	-1.224	1.041	0.0733549		2021-12-10	07:21:39	0.163	-0.004	1.036	1.395	-0.84	-0.267	1.049	0.0739186
2021-12-10	07:21:23	-0.105	0.015	1.035	1.362	-0.695	-1.224	1.041	0.0733549		2021-12-10	07:21:39	0.163	-0.004	1.036	1.395	-0.84	-0.267	1.049	0.0739186
2021-12-10	07:21:23	-0.105	0.015	1.035	1.362	-0.695	-1.224	1.041	0.0733549		2021-12-10	07:21:39	0.163	-0.004	1.036	1.395	-0.84	-0.267	1.049	0.0739186
2021-12-10	07:21:23	-0.106	0.014	1.028	1.449	-0.692	-1.208	1.034	0.0728616		2021-12-10	07:21:39	0.16	-0.006	1.038	1.375	-0.861	-0.234	1.05	0.0739891
2021-12-10	07:21:23	-0.106	0.014	1.028	1.449	-0.692	-1.208	1.034	0.0728616		2021-12-10	07:21:39	0.16	-0.006	1.038	1.375	-0.861	-0.234	1.05	0.0739891
2021-12-10	07:21:23	-0.106	0.014	1.028	1.449	-0.692	-1.208	1.034	0.0728616		2021-12-10	07:21:39	0.16	-0.006	1.038	1.375	-0.861	-0.234	1.05	0.0739891
2021-12-10	07:21:23	-0.106	0.014	1.028	1.449	-0.692	-1.208	1.034	0.0728616		2021-12-10	07:21:39	0.16	-0.006	1.038	1.375	-0.861	-0.234	1.05	0.0739891
2021-12-10	07:21:23	-0.106	0.014	1.028	1.449	-0.692	-1.208	1.034	0.0728616		2021-12-10	07:21:40	0.16	-0.006	1.038	1.375	-0.861	-0.234	1.05	0.0739891
2021-12-10	07:21:23	-0.104	0.016	1.031	1.519	-0.725	-1.195	1.036	0.0730026		2021-12-10	07:21:40	0.164	0.002	1.045	1.138	-0.86	-0.173	1.058	0.0745528
2021-12-10	07:21:23	-0.104	0.016	1.031	1.519	-0.725	-1.195	1.036	0.0730026		2021-12-10	07:21:40	0.164	0.002	1.045	1.138	-0.86	-0.173	1.058	0.0745528
2021-12-10	07:21:24	-0.104	0.016	1.031	1.519	-0.725	-1.195	1.036	0.0730026		2021-12-10	07:21:40	0.164	0.002	1.045	1.138	-0.86	-0.173	1.058	0.0745528
2021-12-10	07:21:24	-0.104	0.016	1.031	1.519	-0.725	-1.195	1.036	0.0730026		2021-12-10	07:21:40	0.164	0.002	1.045	1.138	-0.86	-0.173	1.058	0.0745528
2021-12-10	07:21:24	-0.104	0.016	1.031	1.519	-0.725	-1.195	1.036	0.0730026		2021-12-10	07:21:40	0.164	0.002	1.045	1.138	-0.86	-0.173	1.058	0.0745528
2021-12-10	07:21:24	-0.105	0.013	1.032	1.595	-0.717	-1.205	1.038	0.0731435		2021-12-10	07:21:40	0.164	0.002	1.039	0.87	-0.778	-0.223	1.052	0.07413
2021-12-10	07:21:24	-0.105	0.013	1.032	1.595	-0.717	-1.205	1.038	0.0731435		2021-12-10	07:21:40	0.164	0.002	1.039	0.87	-0.778	-0.223	1.052	0.07413
2021-12-10	07:21:24	-0.105	0.013	1.032	1.595	-0.717	-1.205	1.038	0.0731435		2021-12-10	07:21:40	0.164	0.002	1.039	0.87	-0.778	-0.223	1.052	0.07413
2021-12-10	07:21:24	-0.105	0.013	1.032	1.595	-0.717	-1.205	1.038	0.0731435		2021-12-10	07:21:41	0.164	0.002	1.039	0.87	-0.778	-0.223	1.052	0.07413
2021-12-10	07:21:24	-0.105	0.013	1.032	1.595	-0.717	-1.205	1.038	0.0731435		2021-12-10	07:21:41	0.164	0.002	1.039	0.87	-0.778	-0.223	1.052	0.07413
2021-12-10	07:21:24	-0.104	0.016	1.029	1.527	-0.702	-1.15	1.034	0.0728616		2021-12-10	07:21:41	0.158	0	1.034	0.768	-0.837	-0.256	1.046	0.0737072
2021-12-10	07:21:25	-0.104	0.016	1.029	1.527	-0.702	-1.15	1.034	0.0728616		2021-12-10	07:21:41	0.158	0	1.034	0.768	-0.837	-0.256	1.046	0.0737072
2021-12-10	07:21:25	-0.104	0.016	1.029	1.527	-0.702	-1.15	1.034	0.0728616		2021-12-10	07:21:41	0.158	0	1.034	0.768	-0.837	-0.256	1.046	0.0737072
2021-12-10	07:21:25	-0.104	0.016	1.029	1.527	-0.702	-1.15	1.034	0.0728616		2021-12-10	07:21:41	0.158	0	1.034	0.768	-0.837	-0.256	1.046	0.0737072
2021-12-10	07:21:25	-0.104	0.016	1.029	1.527	-0.702	-1.15	1.034	0.0728616		2021-12-10	07:21:41	0.158	0	1.034	0.768	-0.837	-0.256	1.046	0.0737072
2021-12-10	07:21:25	-0.1	0.012	1.035	1.47	-0.671	-1.239	1.039	0.073214		2021-12-10	07:21:41	0.162	0.002	1.032	0.734	-0.834	-0.288	1.045	0.0736367
2021-12-10	07:21:25	-0.1	0.012	1.035	1.47	-0.671	-1.239	1.039	0.073214		2021-12-10	07:21:41	0.162	0.002	1.032	0.734	-0.834	-0.288	1.045	0.0736367
2021-12-10	07:21:25	-0.1	0.012	1.035	1.47	-0.671	-1.239	1.039	0.073214		2021-12-10	07:21:41	0.162	0.002	1.032	0.734	-0.834	-0.288	1.045	0.0736367
2021-12-10	07:21:25	-0.1	0.012	1.035	1.47	-0.671	-1.239	1.039	0.073214		2021-12-10	07:21:42	0.162	0.002	1.032	0.734	-0.834	-0.288	1.045	0.0736367
2021-12-10	07:21:25	-0.1	0.012	1.035	1.47	-0.671	-1.239	1.039	0.073214		2021-12-10	07:21:42	0.162	0.002	1.032	0.734	-0.834	-0.288	1.045	0.0736367
2021-12-10	07:21:25	-0.104	0.013	1.028	1.324	-0.73	-1.177	1.034	0.0728616		2021-12-10	07:21:42	0.161	0.002	1.037	0.916	-0.84	-0.314	1.049	0.0739186
2021-12-10	07:21:26	-0.104	0.013	1.028	1.324	-0.73	-1.177	1.034	0.0728616		2021-12-10	07:21:42	0.161	0.002	1.037	0.916	-0.84	-0.314	1.049	0.0739186
2021-12-10	07:21:26	-0.104	0.013	1.028	1.324	-0.73	-1.177	1.034	0.0728616		2021-12-10	07:21:42	0.161	0.002	1.037	0.916	-0.84	-0.314	1.049	0.0739186
2021-12-10	07:21:26	-0.104	0.013	1.028	1.324	-0.73	-1.177	1.034	0.0728616		2021-12-10	07:21:42	0.161	0.002	1.037	0.916	-0.84	-0.314	1.049	0.0739186
2021-12-10	07:21:26	-0.104	0.013	1.028	1.324	-0.73	-1.177	1.034	0.0728616		2021-12-10	07:21:42	0.161	0.002	1.037	0.916	-0.84	-0.314	1.049	0.0739186
2021-12-10	07:21:26	-0.105	0.016	1.03	1.31	-0.782	-1.266	1.036	0.0730026		2021-12-10	07:21:42	0.163	-0.002	1.028	1.082	-0.841	-0.333	1.041	0.0733549
2021-12-10	07:21:26	-0.105	0.016	1.03	1.31	-0.782	-1.266	1.036	0.0730026		2021-12-10	07:21:42	0.163	-0.002	1.028	1.082	-0.841	-0.333	1.041	0.0733549
2021-12-10	07:21:26	-0.105	0.016	1.03	1.31	-0.782	-1.266	1.036	0.0730026		2021-12-10	07:21:42	0.163	-0.002	1.028	1.082	-0.841	-0.333	1.041	0.0733549
2021-12-10	07:21:26	-0.105	0.016	1.03	1.31	-0.782	-1.266	1.036	0.0730026		2021-12-10	07:21:43	0.163	-0.002	1.028	1.082	-0.841	-0.333	1.041	0.0733549
2021-12-10	07:21:26	-0.105	0.016	1.03	1.31	-0.782	-1.266	1.036	0.0730026		2021-12-10	07:21:43	0.163	-0.002	1.028	1.082	-0.841	-0.333	1.041	0.0733549
2021-12-10	07:21:26	-0.101	0.014	1.032	1.323	-0.717	-1.182	1.037	0.073073		2021-12-10	07:21:43	0.161	0.002	1.035	1.113	-0.854	-0.372	1.047	0.0737777
2021-12-10	07:21:27	-0.101	0.014	1.032	1.323	-0.717	-1.182	1.037	0.073073		2021-12-10	07:21:43	0.161	0.002	1.035	1.113	-0.854	-0.372	1.047	0.0737777
2021-12-10	07:21:27	-0.101	0.014	1.032	1.323	-0.717	-1.182	1.037	0.073073		2021-12-10	07:21:43	0.161	0.002	1.035	1.113	-0.854	-0.372	1.047	0.0737777
2021-12-10	07:21:27	-0.101	0.014	1.032	1.323	-0.717	-1.182	1.037	0.073073		2021-12-10	07:21:43	0.161	0.002	1.035	1.113	-0.854	-0.372	1.047	0.0737777
2021-12-10	07:21:27	-0.101	0.014	1.032	1.323	-0.717	-1.182	1.037	0.073073		2021-12-10	07:21:43	0.161	0.002	1.035	1.113	-0.854	-0.372	1.047	0.0737777
2021-12-10	07:21:27	-0.101	0.016	1.029	1.392	-0.74	-1.215	1.034	0.0728616		2021-12-10	07:21:43	0.159	-0.002	1.035	0.939	-0.901	-0.282	1.047	0.0737777
2021-12-10	07:21:27	-0.101	0.016	1.029	1.392	-0.74	-1.215	1.034	0.0728616		2021-12-10	07:21:43	0.159	-0.002	1.035	0.939	-0.901	-0.282	1.047	0.0737777
2021-12-10	07:21:27	-0.101	0.016	1.029	1.392	-0.74	-1.215	1.034	0.0728616		2021-12-10	07:21:43	0.159	-0.002	1.035	0.939	-0.901	-0.282	1.047	0.0737777
2021-12-10	07:21:27	-0.101	0.016	1.029	1.392	-0.74	-1.215	1.034	0.0728616		2021-12-10	07:21:44	0.159	-0.002	1.035	0.939	-0.901	-0.282	1.047	0.0737777
2021-12-10	07:21:27	-0.101	0.016	1.029	1.392	-0.74	-1.215	1.034	0.0728616		2021-12-10	07:21:44	0.159	-0.002	1.035	0.939	-0.901	-0.282	1.047	0.0737777
2021-12-10	07:21:27	-0.103	0.014	1.032	1.587	-0.67	-1.225	1.037	0.073073		2021-12-10	07:21:44	0.161	-0.004	1.032	1.102	-0.861	-0.272	1.045	0.0736367
2021-12-10	07:21:28	-0.103	0.014	1.032	1.587	-0.67	-1.225	1.037	0.073073		2021-12-10	07:21:44	0.161	-0.004	1.032	1.102	-0.861	-0.272	1.045	0.0736367
2021-12-10	07:21:28	-0.103	0.014	1.032	1.587	-0.67	-1.225	1.037	0.073073		2021-12-10	07:21:44	0.161	-0.004	1.032	1.102	-0.861	-0.272	1.045	0.0736367
2021-12-10	07:21:28	-0.103	0.014	1.032	1.587	-0.67	-1.225	1.037	0.073073		2021-12-10	07:21:44	0.161	-0.004	1.032	1.102	-0.861	-0.272	1.045	0.0736367
2021-12-10	07:21:28	-0.103	0.014	1.032	1.587	-0.67	-1.225	1.037	0.073073		2021-12-10	07:21:44	0.161	-0.004	1.032	1.102	-0.861	-0.272	1.045	0.0736367
2021-12-10	07:21:28	-0.105	0.013	1.027	1.408	-0.858	-1.301	1.032	0.0727207		2021-12-10	07:21:44	0.161	-0.003	1.038	1.196	-0.853	-0.315	1.05	0.0739891
2021-12-10	07:21:28	-0.105	0.013	1.027	1.408	-0.858	-1.301	1.032	0.0727207		2021-12-10	07:21:44	0.161	-0.003	1.038	1.196	-0.853	-0.315	1.05	0.0739891
2021-12-10	07:21:28	-0.105	0.013	1.027	1.408	-0.858	-1.301	1.032	0.0727207		2021-12-10	07:21:44	0.161	-0.003	1.038	1.196	-0.853	-0.315	1.05	0.0739891
2021-12-10	07:21:28	-0.105	0.013	1.027	1.408	-0.858	-1.301	1.032	0.0727207		2021-12-10	07:21:45	0.161	-0.003	1.038	1.196	-0.853	-0.315	1.05	0.0739891
2021-12-10	07:21:28	-0.105	0.013	1.027	1.408	-0.858	-1.301	1.032	0.0727207		2021-12-10	07:21:45	0.161	-0.003	1.038	1.196	-0.853	-0.315	1.05	0.0739891
2021-12-10	07:21:28	-0.103	0.015	1.035	1.363	-0.771	-1.267	1.04	0.0732844		2021-12-10	07:21:45	0.161	-0.002	1.039	1.097	-0.862	-0.322	1.051	0.0740595
2021-12-10	07:21:29	-0.103	0.015	1.035	1.363	-0.771	-1.267	1.04	0.0732844		2021-12-10	07:21:45	0.161	-0.002	1.039	1.097	-0.862	-0.322	1.051	0.0740595
2021-12-10	07:21:29	-0.103	0.015	1.035	1.363	-0.771	-1.267	1.04	0.0732844		2021-12-10	07:21:45	0.161	-0.002	1.039	1.097	-0.862	-0.322	1.051	0.0740595
2021-12-10	07:21:29	-0.103	0.015	1.035	1.363	-0.771	-1.267	1.04	0.0732844		2021-12-10	07:21:45	0.161	-0.002	1.039	1.097	-0.862	-0.322	1.051	0.0740595
2021-12-10	07:21:29	-0.103	0.015	1.035	1.363	-0.771	-1.267	1.04	0.0732844		2021-12-10	07:21:45	0.161	-0.002	1.039	1.097	-0.862	-0.322	1.051	0.0740595
2021-12-10	07:21:29	-0.102	0.014	1.034	1.43	-0.786	-1.21	1.039	0.073214		2021-12-10	07:21:45	0.16	-0.002	1.036	1.174	-0.867	-0.352	1.048	0.0738481
2021-12-10	07:21:29	-0.102	0.014	1.034	1.43	-0.786	-1.21	1.039	0.073214		2021-12-10	07:21:45	0.16	-0.002	1.036	1.174	-0.867	-0.352	1.048	0.0738481
2021-12-10	07:21:29	-0.102	0.014	1.034	1.43	-0.786	-1.21	1.039	0.073214		2021-12-10	07:21:46	0.16	-0.002	1.036	1.174	-0.867	-0.352	1.048	0.0738481
2021-12-10	07:21:29	-0.102	0.014	1.034	1.43	-0.786	-1.21	1.039	0.073214		2021-12-10	07:21:46	0.16	-0.002	1.036	1.174	-0.867	-0.352	1.048	0.0738481
2021-12-10	07:21:29	-0.102	0.014	1.034	1.43	-0.786	-1.21	1.039	0.073214		2021-12-10	07:21:46	0.16	-0.002	1.036	1.174	-0.867	-0.352	1.048	0.0738481
2021-12-10	07:21:30	-0.104	0.012	1.033	1.669	-0.787	-1.169	1.038	0.0731435		2021-12-10	07:21:46	0.158	0.001	1.035	1.183	-0.911	-0.263	1.047	0.0737777
2021-12-10	07:21:30	-0.104	0.012	1.033	1.669	-0.787	-1.169	1.038	0.0731435		2021-12-10	07:21:46	0.158	0.001	1.035	1.183	-0.911	-0.263	1.047	0.0737777
2021-12-10	07:21:30	-0.104	0.012	1.033	1.669	-0.787	-1.169	1.038	0.0731435		2021-12-10	07:21:46	0.158	0.001	1.035	1.183	-0.911	-0.263	1.047	0.0737777
2021-12-10	07:21:30	-0.104	0.012	1.033	1.669	-0.787	-1.169	1.038	0.0731435		2021-12-10	07:21:46	0.158	0.001	1.035	1.183	-0.911	-0.263	1.047	0.0737777
2021-12-10	07:21:30	-0.104	0.012	1.033	1.669	-0.787	-1.169	1.038	0.0731435		2021-12-10	07:21:46	0.158	0.001	1.035	1.183	-0.911	-0.263	1.047	0.0737777
2021-12-10	07:21:30	-0.102	0.012	1.036	1.763	-0.621	-1.198	1.041	0.0733549		2021-12-10	07:21:46	0.161	-0.001	1.039	1.085	-0.838	-0.256	1.051	0.0740595
2021-12-10	07:21:30	-0.102	0.012	1.036	1.763	-0.621	-1.198	1.041	0.0733549		2021-12-10	07:21:46	0.161	-0.001	1.039	1.085	-0.838	-0.256	1.051	0.0740595
2021-12-10	07:21:30	-0.102	0.012	1.036	1.763	-0.621	-1.198	1.041	0.0733549		2021-12-10	07:21:47	0.161	-0.001	1.039	1.085	-0.838	-0.256	1.051	0.0740595
2021-12-10	07:21:30	-0.102	0.012	1.036	1.763	-0.621	-1.198	1.041	0.0733549		2021-12-10	07:21:47	0.161	-0.001	1.039	1.085	-0.838	-0.256	1.051	0.0740595
2021-12-10	07:21:30	-0.102	0.012	1.036	1.763	-0.621	-1.198	1.041	0.0733549		2021-12-10	07:21:47	0.161	-0.001	1.039	1.085	-0.838	-0.256	1.051	0.0740595
2021-12-10	07:21:31	-0.101	0.016	1.031	1.518	-0.701	-1.29	1.036	0.0730026		2021-12-10	07:21:47	0.162	0.001	1.045	1.06	-0.861	-0.27	1.058	0.0745528
2021-12-10	07:21:31	-0.101	0.016	1.031	1.518	-0.701	-1.29	1.036	0.0730026		2021-12-10	07:21:47	0.162	0.001	1.045	1.06	-0.861	-0.27	1.058	0.0745528
2021-12-10	07:21:31	-0.101	0.016	1.031	1.518	-0.701	-1.29	1.036	0.0730026		2021-12-10	07:21:47	0.162	0.001	1.045	1.06	-0.861	-0.27	1.058	0.0745528
2021-12-10	07:21:31	-0.101	0.016	1.031	1.518	-0.701	-1.29	1.036	0.0730026		2021-12-10	07:21:47	0.162	0.001	1.045	1.06	-0.861	-0.27	1.058	0.0745528
2021-12-10	07:21:31	-0.101	0.016	1.031	1.518	-0.701	-1.29	1.036	0.0730026		2021-12-10	07:21:47	0.162	0.001	1.045	1.06	-0.861	-0.27	1.058	0.0745528
2021-12-10	07:21:31	-0.103	0.016	1.032	1.426	-0.705	-1.151	1.038	0.0731435		2021-12-10	07:21:47	0.167	-0.001	1.039	1.121	-0.876	-0.324	1.053	0.0742005
2021-12-10	07:21:31	-0.103	0.016	1.032	1.426	-0.705	-1.151	1.038	0.0731435		2021-12-10	07:21:47	0.167	-0.001	1.039	1.121	-0.876	-0.324	1.053	0.0742005
2021-12-10	07:21:31	-0.103	0.016	1.032	1.426	-0.705	-1.151	1.038	0.0731435		2021-12-10	07:21:48	0.167	-0.001	1.039	1.121	-0.876	-0.324	1.053	0.0742005
2021-12-10	07:21:31	-0.103	0.016	1.032	1.426	-0.705	-1.151	1.038	0.0731435		2021-12-10	07:21:48	0.167	-0.001	1.039	1.121	-0.876	-0.324	1.053	0.0742005
2021-12-10	07:21:31	-0.103	0.016	1.032	1.426	-0.705	-1.151	1.038	0.0731435		2021-12-10	07:21:48	0.167	-0.001	1.039	1.121	-0.876	-0.324	1.053	0.0742005
2021-12-10	07:21:32	-0.102	0.013	1.037	1.339	-0.752	-1.278	1.042	0.0734254		2021-12-10	07:21:48	0.164	-0.003	1.035	1.047	-0.871	-0.297	1.048	0.0738481
2021-12-10	07:21:32	-0.102	0.013	1.037	1.339	-0.752	-1.278	1.042	0.0734254		2021-12-10	07:21:48	0.164	-0.003	1.035	1.047	-0.871	-0.297	1.048	0.0738481
2021-12-10	07:21:32	-0.102	0.013	1.037	1.339	-0.752	-1.278	1.042	0.0734254		2021-12-10	07:21:48	0.164	-0.003	1.035	1.047	-0.871	-0.297	1.048	0.0738481
2021-12-10	07:21:32	-0.102	0.013	1.037	1.339	-0.752	-1.278	1.042	0.0734254		2021-12-10	07:21:48	0.164	-0.003	1.035	1.047	-0.871	-0.297	1.048	0.0738481
2021-12-10	07:21:32	-0.102	0.013	1.037	1.339	-0.752	-1.278	1.042	0.0734254		2021-12-10	07:21:48	0.164	-0.003	1.035	1.047	-0.871	-0.297	1.048	0.0738481
2021-12-10	07:21:32	-0.103	0.013	1.03	1.505	-0.709	-1.181	1.035	0.0729321		2021-12-10	07:21:48	0.162	-0.003	1.039	1.143	-0.854	-0.262	1.051	0.0740595
2021-12-10	07:21:32	-0.103	0.013	1.03	1.505	-0.709	-1.181	1.035	0.0729321		2021-12-10	07:21:49	0.162	-0.003	1.039	1.143	-0.854	-0.262	1.051	0.0740595
2021-12-10	07:21:32	-0.103	0.013	1.03	1.505	-0.709	-1.181	1.035	0.0729321		2021-12-10	07:21:49	0.162	-0.003	1.039	1.143	-0.854	-0.262	1.051	0.0740595
2021-12-10	07:21:32	-0.103	0.013	1.03	1.505	-0.709	-1.181	1.035	0.0729321		2021-12-10	07:21:49	0.162	-0.003	1.039	1.143	-0.854	-0.262	1.051	0.0740595
2021-12-10	07:21:33	-0.103	0.013	1.03	1.505	-0.709	-1.181	1.035	0.0729321		2021-12-10	07:21:49	0.162	-0.003	1.039	1.143	-0.854	-0.262	1.051	0.0740595
2021-12-10	07:21:33	-0.103	0.014	1.032	1.563	-0.717	-1.333	1.037	0.073073		2021-12-10	07:21:49	0.159	-0.002	1.042	1.17	-0.846	-0.282	1.054	0.0742709
2021-12-10	07:21:33	-0.103	0.014	1.032	1.563	-0.717	-1.333	1.037	0.073073		2021-12-10	07:21:49	0.159	-0.002	1.042	1.17	-0.846	-0.282	1.054	0.0742709
2021-12-10	07:21:33	-0.103	0.014	1.032	1.563	-0.717	-1.333	1.037	0.073073		2021-12-10	07:21:49	0.159	-0.002	1.042	1.17	-0.846	-0.282	1.054	0.0742709
2021-12-10	07:21:33	-0.103	0.014	1.032	1.563	-0.717	-1.333	1.037	0.073073		2021-12-10	07:21:49	0.159	-0.002	1.042	1.17	-0.846	-0.282	1.054	0.0742709
2021-12-10	07:21:33	-0.103	0.014	1.032	1.563	-0.717	-1.333	1.037	0.073073		2021-12-10	07:21:49	0.159	-0.002	1.042	1.17	-0.846	-0.282	1.054	0.0742709
2021-12-10	07:21:33	-0.102	0.016	1.035	1.498	-0.667	-1.197	1.04	0.0732844		2021-12-10	07:21:49	0.163	-0.002	1.038	1.06	-0.896	-0.211	1.051	0.0740595
2021-12-10	07:21:33	-0.102	0.016	1.035	1.498	-0.667	-1.197	1.04	0.0732844		2021-12-10	07:21:50	0.163	-0.002	1.038	1.06	-0.896	-0.211	1.051	0.0740595
2021-12-10	07:21:33	-0.102	0.016	1.035	1.498	-0.667	-1.197	1.04	0.0732844		2021-12-10	07:21:50	0.163	-0.002	1.038	1.06	-0.896	-0.211	1.051	0.0740595
2021-12-10	07:21:33	-0.102	0.016	1.035	1.498	-0.667	-1.197	1.04	0.0732844		2021-12-10	07:21:50	0.163	-0.002	1.038	1.06	-0.896	-0.211	1.051	0.0740595
2021-12-10	07:21:34	-0.102	0.016	1.035	1.498	-0.667	-1.197	1.04	0.0732844		2021-12-10	07:21:50	0.163	-0.002	1.038	1.06	-0.896	-0.211	1.051	0.0740595
2021-12-10	07:21:34	-0.102	0.014	1.032	1.483	-0.684	-1.243	1.037	0.073073		2021-12-10	07:21:50	0.164	-0.002	1.041	1.054	-0.872	-0.344	1.053	0.0742005
2021-12-10	07:21:34	-0.102	0.014	1.032	1.483	-0.684	-1.243	1.037	0.073073		2021-12-10	07:21:50	0.164	-0.002	1.041	1.054	-0.872	-0.344	1.053	0.0742005
2021-12-10	07:21:34	-0.102	0.014	1.032	1.483	-0.684	-1.243	1.037	0.073073		2021-12-10	07:21:50	0.164	-0.002	1.041	1.054	-0.872	-0.344	1.053	0.0742005
2021-12-10	07:21:34	-0.102	0.014	1.032	1.483	-0.684	-1.243	1.037	0.073073		2021-12-10	07:21:50	0.164	-0.002	1.041	1.054	-0.872	-0.344	1.053	0.0742005
2021-12-10	07:21:34	-0.102	0.014	1.032	1.483	-0.684	-1.243	1.037	0.073073		2021-12-10	07:21:50	0.164	-0.002	1.041	1.054	-0.872	-0.344	1.053	0.0742005
2021-12-10	07:21:34	-0.1	0.013	1.034	1.567	-0.707	-1.181	1.039	0.073214		2021-12-10	07:21:50	0.161	-0.002	1.036	1.098	-0.827	-0.321	1.049	0.0739186
2021-12-10	07:21:34	-0.1	0.013	1.034	1.567	-0.707	-1.181	1.039	0.073214		2021-12-10	07:21:51	0.161	-0.002	1.036	1.098	-0.827	-0.321	1.049	0.0739186
2021-12-10	07:21:34	-0.1	0.013	1.034	1.567	-0.707	-1.181	1.039	0.073214		2021-12-10	07:21:51	0.161	-0.002	1.036	1.098	-0.827	-0.321	1.049	0.0739186
2021-12-10	07:21:34	-0.1	0.013	1.034	1.567	-0.707	-1.181	1.039	0.073214		2021-12-10	07:21:51	0.161	-0.002	1.036	1.098	-0.827	-0.321	1.049	0.0739186
2021-12-10	07:21:35	-0.1	0.013	1.034	1.567	-0.707	-1.181	1.039	0.073214		2021-12-10	07:21:51	0.161	-0.002	1.036	1.098	-0.827	-0.321	1.049	0.0739186
2021-12-10	07:21:35	-0.101	0.014	1.032	1.549	-0.715	-1.224	1.037	0.073073		2021-12-10	07:21:51	0.164	0	1.036	1.058	-0.898	-0.331	1.049	0.0739186
2021-12-10	07:21:35	-0.101	0.014	1.032	1.549	-0.715	-1.224	1.037	0.073073		2021-12-10	07:21:51	0.164	0	1.036	1.058	-0.898	-0.331	1.049	0.0739186
2021-12-10	07:21:35	-0.101	0.014	1.032	1.549	-0.715	-1.224	1.037	0.073073		2021-12-10	07:21:51	0.164	0	1.036	1.058	-0.898	-0.331	1.049	0.0739186
2021-12-10	07:21:35	-0.101	0.014	1.032	1.549	-0.715	-1.224	1.037	0.073073		2021-12-10	07:21:51	0.164	0	1.036	1.058	-0.898	-0.331	1.049	0.0739186
2021-12-10	07:21:35	-0.101	0.014	1.032	1.549	-0.715	-1.224	1.037	0.073073		2021-12-10	07:21:51	0.164	0	1.036	1.058	-0.898	-0.331	1.049	0.0739186
2021-12-10	07:21:35	-0.101	0.017	1.031	1.437	-0.671	-1.134	1.036	0.0730026		2021-12-10	07:21:51	0.16	0.002	1.036	0.904	-0.809	-0.343	1.048	0.0738481
2021-12-10	07:21:35	-0.101	0.017	1.031	1.437	-0.671	-1.134	1.036	0.0730026		2021-12-10	07:21:52	0.16	0.002	1.036	0.904	-0.809	-0.343	1.048	0.0738481
2021-12-10	07:21:35	-0.101	0.017	1.031	1.437	-0.671	-1.134	1.036	0.0730026		2021-12-10	07:21:52	0.16	0.002	1.036	0.904	-0.809	-0.343	1.048	0.0738481
2021-12-10	07:21:35	-0.101	0.017	1.031	1.437	-0.671	-1.134	1.036	0.0730026		2021-12-10	07:21:52	0.16	0.002	1.036	0.904	-0.809	-0.343	1.048	0.0738481
2021-12-10	07:21:36	-0.101	0.017	1.031	1.437	-0.671	-1.134	1.036	0.0730026		2021-12-10	07:21:52	0.16	0.002	1.036	0.904	-0.809	-0.343	1.048	0.0738481
2021-12-10	07:21:36	-0.101	0.016	1.026	1.373	-0.675	-1.26	1.031	0.0726502		2021-12-10	07:21:52	0.165	-0.004	1.034	1.072	-0.858	-0.256	1.047	0.0737777
2021-12-10	07:21:36	-0.101	0.016	1.026	1.373	-0.675	-1.26	1.031	0.0726502		2021-12-10	07:21:52	0.165	-0.004	1.034	1.072	-0.858	-0.256	1.047	0.0737777
2021-12-10	07:21:36	-0.101	0.016	1.026	1.373	-0.675	-1.26	1.031	0.0726502		2021-12-10	07:21:52	0.165	-0.004	1.034	1.072	-0.858	-0.256	1.047	0.0737777
2021-12-10	07:21:36	-0.101	0.016	1.026	1.373	-0.675	-1.26	1.031	0.0726502		2021-12-10	07:21:52	0.165	-0.004	1.034	1.072	-0.858	-0.256	1.047	0.0737777
2021-12-10	07:21:36	-0.101	0.016	1.026	1.373	-0.675	-1.26	1.031	0.0726502		2021-12-10	07:21:52	0.165	-0.004	1.034	1.072	-0.858	-0.256	1.047	0.0737777
2021-12-10	07:21:36	-0.1	0.023	1.032	1.221	-0.686	-1.156	1.037	0.073073		2021-12-10	07:21:52	0.16	0	1.034	1.21	-0.865	-0.263	1.046	0.0737072
2021-12-10	07:21:36	-0.1	0.023	1.032	1.221	-0.686	-1.156	1.037	0.073073		2021-12-10	07:21:53	0.16	0	1.034	1.21	-0.865	-0.263	1.046	0.0737072
2021-12-10	07:21:36	-0.1	0.023	1.032	1.221	-0.686	-1.156	1.037	0.073073		2021-12-10	07:21:53	0.16	0	1.034	1.21	-0.865	-0.263	1.046	0.0737072
2021-12-10	07:21:36	-0.1	0.023	1.032	1.221	-0.686	-1.156	1.037	0.073073		2021-12-10	07:21:53	0.16	0	1.034	1.21	-0.865	-0.263	1.046	0.0737072
2021-12-10	07:21:37	-0.1	0.023	1.032	1.221	-0.686	-1.156	1.037	0.073073		2021-12-10	07:21:53	0.16	0	1.034	1.21	-0.865	-0.263	1.046	0.0737072
2021-12-10	07:21:37	-0.102	0.017	1.037	1.105	-0.687	-1.187	1.043	0.0734958		2021-12-10	07:21:53	0.158	-0.003	1.038	1.047	-0.92	-0.36	1.05	0.0739891
2021-12-10	07:21:37	-0.102	0.017	1.037	1.105	-0.687	-1.187	1.043	0.0734958		2021-12-10	07:21:53	0.158	-0.003	1.038	1.047	-0.92	-0.36	1.05	0.0739891
2021-12-10	07:21:37	-0.102	0.017	1.037	1.105	-0.687	-1.187	1.043	0.0734958		2021-12-10	07:21:53	0.158	-0.003	1.038	1.047	-0.92	-0.36	1.05	0.0739891
2021-12-10	07:21:37	-0.102	0.017	1.037	1.105	-0.687	-1.187	1.043	0.0734958		2021-12-10	07:21:53	0.158	-0.003	1.038	1.047	-0.92	-0.36	1.05	0.0739891
2021-12-10	07:21:37	-0.102	0.017	1.037	1.105	-0.687	-1.187	1.043	0.0734958		2021-12-10	07:21:53	0.158	-0.003	1.038	1.047	-0.92	-0.36	1.05	0.0739891
2021-12-10	07:21:37	-0.101	0.014	1.034	1.257	-0.733	-1.194	1.039	0.073214		2021-12-10	07:21:54	0.161	0	1.035	1.064	-0.843	-0.292	1.048	0.0738481
2021-12-10	07:21:37	-0.101	0.014	1.034	1.257	-0.733	-1.194	1.039	0.073214		2021-12-10	07:21:54	0.161	0	1.035	1.064	-0.843	-0.292	1.048	0.0738481
2021-12-10	07:21:37	-0.101	0.014	1.034	1.257	-0.733	-1.194	1.039	0.073214		2021-12-10	07:21:54	0.161	0	1.035	1.064	-0.843	-0.292	1.048	0.0738481
2021-12-10	07:21:38	-0.101	0.014	1.034	1.257	-0.733	-1.194	1.039	0.073214		2021-12-10	07:21:54	0.161	0	1.035	1.064	-0.843	-0.292	1.048	0.0738481
2021-12-10	07:21:38	-0.101	0.014	1.034	1.257	-0.733	-1.194	1.039	0.073214		2021-12-10	07:21:54	0.161	0	1.035	1.064	-0.843	-0.292	1.048	0.0738481
2021-12-10	07:21:38	-0.101	0.015	1.037	1.623	-0.695	-1.13	1.042	0.0734254		2021-12-10	07:21:54	0.16	-0.002	1.041	1.074	-0.894	-0.27	1.053	0.0742005
2021-12-10	07:21:38	-0.101	0.015	1.037	1.623	-0.695	-1.13	1.042	0.0734254		2021-12-10	07:21:54	0.16	-0.002	1.041	1.074	-0.894	-0.27	1.053	0.0742005
2021-12-10	07:21:38	-0.101	0.015	1.037	1.623	-0.695	-1.13	1.042	0.0734254		2021-12-10	07:21:54	0.16	-0.002	1.041	1.074	-0.894	-0.27	1.053	0.0742005
2021-12-10	07:21:38	-0.101	0.015	1.037	1.623	-0.695	-1.13	1.042	0.0734254		2021-12-10	07:21:54	0.16	-0.002	1.041	1.074	-0.894	-0.27	1.053	0.0742005
2021-12-10	07:21:38	-0.101	0.015	1.037	1.623	-0.695	-1.13	1.042	0.0734254		2021-12-10	07:21:54	0.16	-0.002	1.041	1.074	-0.894	-0.27	1.053	0.0742005
2021-12-10	07:21:38	-0.103	0.015	1.034	1.698	-0.734	-1.183	1.039	0.073214		2021-12-10	07:21:55	0.164	-0.003	1.04	1.024	-0.82	-0.371	1.053	0.0742005
2021-12-10	07:21:38	-0.103	0.015	1.034	1.698	-0.734	-1.183	1.039	0.073214		2021-12-10	07:21:55	0.164	-0.003	1.04	1.024	-0.82	-0.371	1.053	0.0742005
2021-12-10	07:21:38	-0.103	0.015	1.034	1.698	-0.734	-1.183	1.039	0.073214		2021-12-10	07:21:55	0.164	-0.003	1.04	1.024	-0.82	-0.371	1.053	0.0742005
2021-12-10	07:21:39	-0.103	0.015	1.034	1.698	-0.734	-1.183	1.039	0.073214		2021-12-10	07:21:55	0.164	-0.003	1.04	1.024	-0.82	-0.371	1.053	0.0742005
2021-12-10	07:21:39	-0.103	0.015	1.034	1.698	-0.734	-1.183	1.039	0.073214		2021-12-10	07:21:55	0.164	-0.003	1.04	1.024	-0.82	-0.371	1.053	0.0742005
2021-12-10	07:21:39	-0.102	0.013	1.033	1.779	-0.621	-1.224	1.038	0.0731435		2021-12-10	07:21:55	0.16	0	1.036	1.076	-0.809	-0.339	1.048	0.0738481
2021-12-10	07:21:39	-0.102	0.013	1.033	1.779	-0.621	-1.224	1.038	0.0731435		2021-12-10	07:21:55	0.16	0	1.036	1.076	-0.809	-0.339	1.048	0.0738481
2021-12-10	07:21:39	-0.102	0.013	1.033	1.779	-0.621	-1.224	1.038	0.0731435		2021-12-10	07:21:55	0.16	0	1.036	1.076	-0.809	-0.339	1.048	0.0738481
2021-12-10	07:21:39	-0.102	0.013	1.033	1.779	-0.621	-1.224	1.038	0.0731435		2021-12-10	07:21:55	0.16	0	1.036	1.076	-0.809	-0.339	1.048	0.0738481
2021-12-10	07:21:39	-0.102	0.013	1.033	1.779	-0.621	-1.224	1.038	0.0731435		2021-12-10	07:21:55	0.16	0	1.036	1.076	-0.809	-0.339	1.048	0.0738481
2021-12-10	07:21:39	-0.102	0.013	1.034	1.752	-0.596	-1.266	1.039	0.073214		2021-12-10	07:21:56	0.159	-0.005	1.039	1.208	-0.915	-0.3	1.051	0.0740595
2021-12-10	07:21:39	-0.102	0.013	1.034	1.752	-0.596	-1.266	1.039	0.073214		2021-12-10	07:21:56	0.159	-0.005	1.039	1.208	-0.915	-0.3	1.051	0.0740595
2021-12-10	07:21:40	-0.102	0.013	1.034	1.752	-0.596	-1.266	1.039	0.073214		2021-12-10	07:21:56	0.159	-0.005	1.039	1.208	-0.915	-0.3	1.051	0.0740595
2021-12-10	07:21:40	-0.102	0.013	1.034	1.752	-0.596	-1.266	1.039	0.073214		2021-12-10	07:21:56	0.159	-0.005	1.039	1.208	-0.915	-0.3	1.051	0.0740595
2021-12-10	07:21:40	-0.102	0.013	1.034	1.752	-0.596	-1.266	1.039	0.073214		2021-12-10	07:21:56	0.159	-0.005	1.039	1.208	-0.915	-0.3	1.051	0.0740595
2021-12-10	07:21:40	-0.101	0.013	1.034	1.44	-0.674	-1.255	1.039	0.073214		2021-12-10	07:21:56	0.162	-0.004	1.039	1.169	-0.923	-0.3	1.052	0.07413
2021-12-10	07:21:40	-0.101	0.013	1.034	1.44	-0.674	-1.255	1.039	0.073214		2021-12-10	07:21:56	0.162	-0.004	1.039	1.169	-0.923	-0.3	1.052	0.07413
2021-12-10	07:21:40	-0.101	0.013	1.034	1.44	-0.674	-1.255	1.039	0.073214		2021-12-10	07:21:56	0.162	-0.004	1.039	1.169	-0.923	-0.3	1.052	0.07413
2021-12-10	07:21:40	-0.101	0.013	1.034	1.44	-0.674	-1.255	1.039	0.073214		2021-12-10	07:21:56	0.162	-0.004	1.039	1.169	-0.923	-0.3	1.052	0.07413
2021-12-10	07:21:40	-0.101	0.013	1.034	1.44	-0.674	-1.255	1.039	0.073214		2021-12-10	07:21:57	0.162	-0.004	1.039	1.169	-0.923	-0.3	1.052	0.07413
2021-12-10	07:21:40	-0.1	0.015	1.032	1.444	-0.778	-1.227	1.037	0.073073		2021-12-10	07:21:57	0.162	0.001	1.041	1.134	-0.911	-0.253	1.054	0.0742709
2021-12-10	07:21:40	-0.1	0.015	1.032	1.444	-0.778	-1.227	1.037	0.073073		2021-12-10	07:21:57	0.162	0.001	1.041	1.134	-0.911	-0.253	1.054	0.0742709
2021-12-10	07:21:41	-0.1	0.015	1.032	1.444	-0.778	-1.227	1.037	0.073073		2021-12-10	07:21:57	0.162	0.001	1.041	1.134	-0.911	-0.253	1.054	0.0742709
2021-12-10	07:21:41	-0.1	0.015	1.032	1.444	-0.778	-1.227	1.037	0.073073		2021-12-10	07:21:57	0.162	0.001	1.041	1.134	-0.911	-0.253	1.054	0.0742709
2021-12-10	07:21:41	-0.1	0.015	1.032	1.444	-0.778	-1.227	1.037	0.073073		2021-12-10	07:21:57	0.162	0.001	1.041	1.134	-0.911	-0.253	1.054	0.0742709
2021-12-10	07:21:41	-0.102	0.011	1.033	1.54	-0.765	-1.269	1.038	0.0731435		2021-12-10	07:21:57	0.16	0	1.04	1.045	-0.861	-0.202	1.052	0.07413
2021-12-10	07:21:41	-0.102	0.011	1.033	1.54	-0.765	-1.269	1.038	0.0731435		2021-12-10	07:21:57	0.16	0	1.04	1.045	-0.861	-0.202	1.052	0.07413
2021-12-10	07:21:41	-0.102	0.011	1.033	1.54	-0.765	-1.269	1.038	0.0731435		2021-12-10	07:21:57	0.16	0	1.04	1.045	-0.861	-0.202	1.052	0.07413
2021-12-10	07:21:41	-0.102	0.011	1.033	1.54	-0.765	-1.269	1.038	0.0731435		2021-12-10	07:21:57	0.16	0	1.04	1.045	-0.861	-0.202	1.052	0.07413
2021-12-10	07:21:41	-0.102	0.011	1.033	1.54	-0.765	-1.269	1.038	0.0731435		2021-12-10	07:21:58	0.16	0	1.04	1.045	-0.861	-0.202	1.052	0.07413
2021-12-10	07:21:41	-0.101	0.015	1.031	1.679	-0.68	-1.183	1.036	0.0730026		2021-12-10	07:21:58	0.159	-0.001	1.044	0.924	-0.86	-0.344	1.056	0.0744119
2021-12-10	07:21:41	-0.101	0.015	1.031	1.679	-0.68	-1.183	1.036	0.0730026		2021-12-10	07:21:58	0.159	-0.001	1.044	0.924	-0.86	-0.344	1.056	0.0744119
2021-12-10	07:21:42	-0.101	0.015	1.031	1.679	-0.68	-1.183	1.036	0.0730026		2021-12-10	07:21:58	0.159	-0.001	1.044	0.924	-0.86	-0.344	1.056	0.0744119
2021-12-10	07:21:42	-0.101	0.015	1.031	1.679	-0.68	-1.183	1.036	0.0730026		2021-12-10	07:21:58	0.159	-0.001	1.044	0.924	-0.86	-0.344	1.056	0.0744119
2021-12-10	07:21:42	-0.101	0.015	1.031	1.679	-0.68	-1.183	1.036	0.0730026		2021-12-10	07:21:58	0.159	-0.001	1.044	0.924	-0.86	-0.344	1.056	0.0744119
2021-12-10	07:21:42	-0.101	0.014	1.029	1.469	-0.782	-1.238	1.034	0.0728616		2021-12-10	07:21:58	0.16	0.001	1.034	0.965	-0.853	-0.342	1.047	0.0737777
2021-12-10	07:21:42	-0.101	0.014	1.029	1.469	-0.782	-1.238	1.034	0.0728616		2021-12-10	07:21:58	0.16	0.001	1.034	0.965	-0.853	-0.342	1.047	0.0737777
2021-12-10	07:21:42	-0.101	0.014	1.029	1.469	-0.782	-1.238	1.034	0.0728616		2021-12-10	07:21:58	0.16	0.001	1.034	0.965	-0.853	-0.342	1.047	0.0737777
2021-12-10	07:21:42	-0.101	0.014	1.029	1.469	-0.782	-1.238	1.034	0.0728616		2021-12-10	07:21:58	0.16	0.001	1.034	0.965	-0.853	-0.342	1.047	0.0737777
2021-12-10	07:21:42	-0.101	0.014	1.029	1.469	-0.782	-1.238	1.034	0.0728616		2021-12-10	07:21:59	0.16	0.001	1.034	0.965	-0.853	-0.342	1.047	0.0737777
2021-12-10	07:21:42	-0.103	0.017	1.029	1.349	-0.744	-1.253	1.034	0.0728616		2021-12-10	07:21:59	0.16	-0.005	1.036	1.162	-0.858	-0.297	1.049	0.0739186
2021-12-10	07:21:42	-0.103	0.017	1.029	1.349	-0.744	-1.253	1.034	0.0728616		2021-12-10	07:21:59	0.16	-0.005	1.036	1.162	-0.858	-0.297	1.049	0.0739186
2021-12-10	07:21:43	-0.103	0.017	1.029	1.349	-0.744	-1.253	1.034	0.0728616		2021-12-10	07:21:59	0.16	-0.005	1.036	1.162	-0.858	-0.297	1.049	0.0739186
2021-12-10	07:21:43	-0.103	0.017	1.029	1.349	-0.744	-1.253	1.034	0.0728616		2021-12-10	07:21:59	0.16	-0.005	1.036	1.162	-0.858	-0.297	1.049	0.0739186
2021-12-10	07:21:43	-0.103	0.017	1.029	1.349	-0.744	-1.253	1.034	0.0728616		2021-12-10	07:21:59	0.16	-0.005	1.036	1.162	-0.858	-0.297	1.049	0.0739186
2021-12-10	07:21:43	-0.103	0.016	1.031	1.429	-0.686	-1.257	1.036	0.0730026		2021-12-10	07:21:59	0.159	-0.004	1.038	1.273	-0.94	-0.237	1.051	0.0740595
2021-12-10	07:21:43	-0.103	0.016	1.031	1.429	-0.686	-1.257	1.036	0.0730026		2021-12-10	07:21:59	0.159	-0.004	1.038	1.273	-0.94	-0.237	1.051	0.0740595
2021-12-10	07:21:43	-0.103	0.016	1.031	1.429	-0.686	-1.257	1.036	0.0730026		2021-12-10	07:21:59	0.159	-0.004	1.038	1.273	-0.94	-0.237	1.051	0.0740595
2021-12-10	07:21:43	-0.103	0.016	1.031	1.429	-0.686	-1.257	1.036	0.0730026		2021-12-10	07:21:59	0.159	-0.004	1.038	1.273	-0.94	-0.237	1.051	0.0740595
2021-12-10	07:21:43	-0.103	0.016	1.031	1.429	-0.686	-1.257	1.036	0.0730026		2021-12-10	07:22:00	0.159	-0.004	1.038	1.273	-0.94	-0.237	1.051	0.0740595
2021-12-10	07:21:43	-0.102	0.017	1.032	1.417	-0.737	-1.231	1.037	0.073073		2021-12-10	07:22:00	0.161	-0.001	1.041	1.182	-0.903	-0.274	1.054	0.0742709
2021-12-10	07:21:43	-0.102	0.017	1.032	1.417	-0.737	-1.231	1.037	0.073073		2021-12-10	07:22:00	0.161	-0.001	1.041	1.182	-0.903	-0.274	1.054	0.0742709
2021-12-10	07:21:44	-0.102	0.017	1.032	1.417	-0.737	-1.231	1.037	0.073073		2021-12-10	07:22:00	0.161	-0.001	1.041	1.182	-0.903	-0.274	1.054	0.0742709
2021-12-10	07:21:44	-0.102	0.017	1.032	1.417	-0.737	-1.231	1.037	0.073073		2021-12-10	07:22:00	0.161	-0.001	1.041	1.182	-0.903	-0.274	1.054	0.0742709
2021-12-10	07:21:44	-0.102	0.017	1.032	1.417	-0.737	-1.231	1.037	0.073073		2021-12-10	07:22:00	0.161	-0.001	1.041	1.182	-0.903	-0.274	1.054	0.0742709
2021-12-10	07:21:44	-0.099	0.014	1.035	1.46	-0.714	-1.271	1.04	0.0732844		2021-12-10	07:22:00	0.155	0	1.038	1.064	-0.836	-0.261	1.049	0.0739186
2021-12-10	07:21:44	-0.099	0.014	1.035	1.46	-0.714	-1.271	1.04	0.0732844		2021-12-10	07:22:00	0.155	0	1.038	1.064	-0.836	-0.261	1.049	0.0739186
2021-12-10	07:21:44	-0.099	0.014	1.035	1.46	-0.714	-1.271	1.04	0.0732844		2021-12-10	07:22:00	0.155	0	1.038	1.064	-0.836	-0.261	1.049	0.0739186
2021-12-10	07:21:44	-0.099	0.014	1.035	1.46	-0.714	-1.271	1.04	0.0732844		2021-12-10	07:22:00	0.155	0	1.038	1.064	-0.836	-0.261	1.049	0.0739186
2021-12-10	07:21:44	-0.099	0.014	1.035	1.46	-0.714	-1.271	1.04	0.0732844		2021-12-10	07:22:01	0.155	0	1.038	1.064	-0.836	-0.261	1.049	0.0739186
2021-12-10	07:21:44	-0.1	0.015	1.032	1.437	-0.634	-1.173	1.037	0.073073		2021-12-10	07:22:01	0.156	0.002	1.037	1.024	-0.857	-0.334	1.049	0.0739186
2021-12-10	07:21:45	-0.1	0.015	1.032	1.437	-0.634	-1.173	1.037	0.073073		2021-12-10	07:22:01	0.156	0.002	1.037	1.024	-0.857	-0.334	1.049	0.0739186
2021-12-10	07:21:45	-0.1	0.015	1.032	1.437	-0.634	-1.173	1.037	0.073073		2021-12-10	07:22:01	0.156	0.002	1.037	1.024	-0.857	-0.334	1.049	0.0739186
2021-12-10	07:21:45	-0.1	0.015	1.032	1.437	-0.634	-1.173	1.037	0.073073		2021-12-10	07:22:01	0.156	0.002	1.037	1.024	-0.857	-0.334	1.049	0.0739186
2021-12-10	07:21:45	-0.1	0.015	1.032	1.437	-0.634	-1.173	1.037	0.073073		2021-12-10	07:22:01	0.156	0.002	1.037	1.024	-0.857	-0.334	1.049	0.0739186
2021-12-10	07:21:45	-0.101	0.017	1.041	1.585	-0.783	-1.261	1.046	0.0737072		2021-12-10	07:22:01	0.163	-0.002	1.034	1.067	-0.869	-0.367	1.047	0.0737777
2021-12-10	07:21:45	-0.101	0.017	1.041	1.585	-0.783	-1.261	1.046	0.0737072		2021-12-10	07:22:01	0.163	-0.002	1.034	1.067	-0.869	-0.367	1.047	0.0737777
2021-12-10	07:21:45	-0.101	0.017	1.041	1.585	-0.783	-1.261	1.046	0.0737072		2021-12-10	07:22:01	0.163	-0.002	1.034	1.067	-0.869	-0.367	1.047	0.0737777
2021-12-10	07:21:45	-0.101	0.017	1.041	1.585	-0.783	-1.261	1.046	0.0737072		2021-12-10	07:22:01	0.163	-0.002	1.034	1.067	-0.869	-0.367	1.047	0.0737777
2021-12-10	07:21:45	-0.101	0.017	1.041	1.585	-0.783	-1.261	1.046	0.0737072		2021-12-10	07:22:02	0.163	-0.002	1.034	1.067	-0.869	-0.367	1.047	0.0737777
2021-12-10	07:21:45	-0.102	0.016	1.032	1.492	-0.807	-1.24	1.037	0.073073		2021-12-10	07:22:02	0.16	0.001	1.035	1.024	-0.917	-0.263	1.048	0.0738481
2021-12-10	07:21:46	-0.102	0.016	1.032	1.492	-0.807	-1.24	1.037	0.073073		2021-12-10	07:22:02	0.16	0.001	1.035	1.024	-0.917	-0.263	1.048	0.0738481
2021-12-10	07:21:46	-0.102	0.016	1.032	1.492	-0.807	-1.24	1.037	0.073073		2021-12-10	07:22:02	0.16	0.001	1.035	1.024	-0.917	-0.263	1.048	0.0738481
2021-12-10	07:21:46	-0.102	0.016	1.032	1.492	-0.807	-1.24	1.037	0.073073		2021-12-10	07:22:02	0.16	0.001	1.035	1.024	-0.917	-0.263	1.048	0.0738481
2021-12-10	07:21:46	-0.102	0.016	1.032	1.492	-0.807	-1.24	1.037	0.073073		2021-12-10	07:22:02	0.16	0.001	1.035	1.024	-0.917	-0.263	1.048	0.0738481
2021-12-10	07:21:46	-0.101	0.013	1.035	1.368	-0.681	-1.291	1.04	0.0732844		2021-12-10	07:22:02	0.157	-0.003	1.032	1.127	-0.846	-0.33	1.044	0.0735663
2021-12-10	07:21:46	-0.101	0.013	1.035	1.368	-0.681	-1.291	1.04	0.0732844		2021-12-10	07:22:02	0.157	-0.003	1.032	1.127	-0.846	-0.33	1.044	0.0735663
2021-12-10	07:21:46	-0.101	0.013	1.035	1.368	-0.681	-1.291	1.04	0.0732844		2021-12-10	07:22:02	0.157	-0.003	1.032	1.127	-0.846	-0.33	1.044	0.0735663
2021-12-10	07:21:46	-0.101	0.013	1.035	1.368	-0.681	-1.291	1.04	0.0732844		2021-12-10	07:22:02	0.157	-0.003	1.032	1.127	-0.846	-0.33	1.044	0.0735663
2021-12-10	07:21:46	-0.101	0.013	1.035	1.368	-0.681	-1.291	1.04	0.0732844		2021-12-10	07:22:03	0.157	-0.003	1.032	1.127	-0.846	-0.33	1.044	0.0735663
2021-12-10	07:21:46	-0.103	0.018	1.032	1.398	-0.668	-1.213	1.037	0.073073		2021-12-10	07:22:03	0.159	-0.002	1.037	1.277	-0.85	-0.379	1.049	0.0739186
2021-12-10	07:21:47	-0.103	0.018	1.032	1.398	-0.668	-1.213	1.037	0.073073		2021-12-10	07:22:03	0.159	-0.002	1.037	1.277	-0.85	-0.379	1.049	0.0739186
2021-12-10	07:21:47	-0.103	0.018	1.032	1.398	-0.668	-1.213	1.037	0.073073		2021-12-10	07:22:03	0.159	-0.002	1.037	1.277	-0.85	-0.379	1.049	0.0739186
2021-12-10	07:21:47	-0.103	0.018	1.032	1.398	-0.668	-1.213	1.037	0.073073		2021-12-10	07:22:03	0.159	-0.002	1.037	1.277	-0.85	-0.379	1.049	0.0739186
2021-12-10	07:21:47	-0.103	0.018	1.032	1.398	-0.668	-1.213	1.037	0.073073		2021-12-10	07:22:03	0.159	-0.002	1.037	1.277	-0.85	-0.379	1.049	0.0739186
2021-12-10	07:21:47	-0.1	0.015	1.034	1.525	-0.679	-1.156	1.039	0.073214		2021-12-10	07:22:03	0.155	0.004	1.034	1.096	-0.837	-0.269	1.046	0.0737072
2021-12-10	07:21:47	-0.1	0.015	1.034	1.525	-0.679	-1.156	1.039	0.073214		2021-12-10	07:22:03	0.155	0.004	1.034	1.096	-0.837	-0.269	1.046	0.0737072
2021-12-10	07:21:47	-0.1	0.015	1.034	1.525	-0.679	-1.156	1.039	0.073214		2021-12-10	07:22:03	0.155	0.004	1.034	1.096	-0.837	-0.269	1.046	0.0737072
2021-12-10	07:21:47	-0.1	0.015	1.034	1.525	-0.679	-1.156	1.039	0.073214		2021-12-10	07:22:04	0.155	0.004	1.034	1.096	-0.837	-0.269	1.046	0.0737072
2021-12-10	07:21:47	-0.1	0.015	1.034	1.525	-0.679	-1.156	1.039	0.073214		2021-12-10	07:22:04	0.155	0.004	1.034	1.096	-0.837	-0.269	1.046	0.0737072
2021-12-10	07:21:48	-0.104	0.015	1.035	1.545	-0.711	-1.215	1.04	0.0732844		2021-12-10	07:22:04	0.158	0.001	1.032	0.895	-0.861	-0.333	1.044	0.0735663
2021-12-10	07:21:48	-0.104	0.015	1.035	1.545	-0.711	-1.215	1.04	0.0732844		2021-12-10	07:22:04	0.158	0.001	1.032	0.895	-0.861	-0.333	1.044	0.0735663
2021-12-10	07:21:48	-0.104	0.015	1.035	1.545	-0.711	-1.215	1.04	0.0732844		2021-12-10	07:22:04	0.158	0.001	1.032	0.895	-0.861	-0.333	1.044	0.0735663
2021-12-10	07:21:48	-0.104	0.015	1.035	1.545	-0.711	-1.215	1.04	0.0732844		2021-12-10	07:22:04	0.158	0.001	1.032	0.895	-0.861	-0.333	1.044	0.0735663
2021-12-10	07:21:48	-0.104	0.015	1.035	1.545	-0.711	-1.215	1.04	0.0732844		2021-12-10	07:22:04	0.158	0.001	1.032	0.895	-0.861	-0.333	1.044	0.0735663
2021-12-10	07:21:48	-0.103	0.02	1.03	1.373	-0.757	-1.211	1.036	0.0730026		2021-12-10	07:22:04	0.157	0.004	1.029	0.911	-0.853	-0.39	1.041	0.0733549
2021-12-10	07:21:48	-0.103	0.02	1.03	1.373	-0.757	-1.211	1.036	0.0730026		2021-12-10	07:22:04	0.157	0.004	1.029	0.911	-0.853	-0.39	1.041	0.0733549
2021-12-10	07:21:48	-0.103	0.02	1.03	1.373	-0.757	-1.211	1.036	0.0730026		2021-12-10	07:22:04	0.157	0.004	1.029	0.911	-0.853	-0.39	1.041	0.0733549
2021-12-10	07:21:48	-0.103	0.02	1.03	1.373	-0.757	-1.211	1.036	0.0730026		2021-12-10	07:22:05	0.157	0.004	1.029	0.911	-0.853	-0.39	1.041	0.0733549
2021-12-10	07:21:48	-0.103	0.02	1.03	1.373	-0.757	-1.211	1.036	0.0730026		2021-12-10	07:22:05	0.157	0.004	1.029	0.911	-0.853	-0.39	1.041	0.0733549
2021-12-10	07:21:49	-0.101	0.014	1.033	1.375	-0.723	-1.224	1.038	0.0731435		2021-12-10	07:22:05	0.161	-0.002	1.029	0.99	-0.844	-0.432	1.041	0.0733549
2021-12-10	07:21:49	-0.101	0.014	1.033	1.375	-0.723	-1.224	1.038	0.0731435		2021-12-10	07:22:05	0.161	-0.002	1.029	0.99	-0.844	-0.432	1.041	0.0733549
2021-12-10	07:21:49	-0.101	0.014	1.033	1.375	-0.723	-1.224	1.038	0.0731435		2021-12-10	07:22:05	0.161	-0.002	1.029	0.99	-0.844	-0.432	1.041	0.0733549
2021-12-10	07:21:49	-0.101	0.014	1.033	1.375	-0.723	-1.224	1.038	0.0731435		2021-12-10	07:22:05	0.161	-0.002	1.029	0.99	-0.844	-0.432	1.041	0.0733549
2021-12-10	07:21:49	-0.101	0.014	1.033	1.375	-0.723	-1.224	1.038	0.0731435		2021-12-10	07:22:05	0.161	-0.002	1.029	0.99	-0.844	-0.432	1.041	0.0733549
2021-12-10	07:21:49	-0.101	0.016	1.033	1.476	-0.76	-1.214	1.038	0.0731435		2021-12-10	07:22:05	0.158	-0.003	1.031	1.234	-0.934	-0.417	1.043	0.0734958
2021-12-10	07:21:49	-0.101	0.016	1.033	1.476	-0.76	-1.214	1.038	0.0731435		2021-12-10	07:22:05	0.158	-0.003	1.031	1.234	-0.934	-0.417	1.043	0.0734958
2021-12-10	07:21:49	-0.101	0.016	1.033	1.476	-0.76	-1.214	1.038	0.0731435		2021-12-10	07:22:05	0.158	-0.003	1.031	1.234	-0.934	-0.417	1.043	0.0734958
2021-12-10	07:21:49	-0.101	0.016	1.033	1.476	-0.76	-1.214	1.038	0.0731435		2021-12-10	07:22:05	0.158	-0.003	1.031	1.234	-0.934	-0.417	1.043	0.0734958
2021-12-10	07:21:49	-0.101	0.016	1.033	1.476	-0.76	-1.214	1.038	0.0731435		2021-12-10	07:22:06	0.158	-0.003	1.031	1.234	-0.934	-0.417	1.043	0.0734958
2021-12-10	07:21:50	-0.099	0.016	1.034	1.527	-0.721	-1.176	1.039	0.073214		2021-12-10	07:22:06	0.156	-0.002	1.025	1.329	-0.833	-0.267	1.037	0.073073
2021-12-10	07:21:50	-0.099	0.016	1.034	1.527	-0.721	-1.176	1.039	0.073214		2021-12-10	07:22:06	0.156	-0.002	1.025	1.329	-0.833	-0.267	1.037	0.073073
2021-12-10	07:21:50	-0.099	0.016	1.034	1.527	-0.721	-1.176	1.039	0.073214		2021-12-10	07:22:06	0.156	-0.002	1.025	1.329	-0.833	-0.267	1.037	0.073073
2021-12-10	07:21:50	-0.099	0.016	1.034	1.527	-0.721	-1.176	1.039	0.073214		2021-12-10	07:22:06	0.156	-0.002	1.025	1.329	-0.833	-0.267	1.037	0.073073
2021-12-10	07:21:50	-0.099	0.016	1.034	1.527	-0.721	-1.176	1.039	0.073214		2021-12-10	07:22:06	0.156	-0.002	1.025	1.329	-0.833	-0.267	1.037	0.073073
2021-12-10	07:21:50	-0.101	0.016	1.035	1.463	-0.689	-1.205	1.04	0.0732844		2021-12-10	07:22:06	0.156	-0.002	1.031	1.251	-0.84	-0.324	1.043	0.0734958
2021-12-10	07:21:50	-0.101	0.016	1.035	1.463	-0.689	-1.205	1.04	0.0732844		2021-12-10	07:22:06	0.156	-0.002	1.031	1.251	-0.84	-0.324	1.043	0.0734958
2021-12-10	07:21:50	-0.101	0.016	1.035	1.463	-0.689	-1.205	1.04	0.0732844		2021-12-10	07:22:06	0.156	-0.002	1.031	1.251	-0.84	-0.324	1.043	0.0734958
2021-12-10	07:21:50	-0.101	0.016	1.035	1.463	-0.689	-1.205	1.04	0.0732844		2021-12-10	07:22:07	0.156	-0.002	1.031	1.251	-0.84	-0.324	1.043	0.0734958
2021-12-10	07:21:50	-0.101	0.016	1.035	1.463	-0.689	-1.205	1.04	0.0732844		2021-12-10	07:22:07	0.156	-0.002	1.031	1.251	-0.84	-0.324	1.043	0.0734958
2021-12-10	07:21:51	-0.102	0.016	1.033	1.486	-0.736	-1.271	1.038	0.0731435		2021-12-10	07:22:07	0.159	-0.004	1.036	1.235	-0.896	-0.318	1.048	0.0738481
2021-12-10	07:21:51	-0.102	0.016	1.033	1.486	-0.736	-1.271	1.038	0.0731435		2021-12-10	07:22:07	0.159	-0.004	1.036	1.235	-0.896	-0.318	1.048	0.0738481
2021-12-10	07:21:51	-0.102	0.016	1.033	1.486	-0.736	-1.271	1.038	0.0731435		2021-12-10	07:22:07	0.159	-0.004	1.036	1.235	-0.896	-0.318	1.048	0.0738481
2021-12-10	07:21:51	-0.102	0.016	1.033	1.486	-0.736	-1.271	1.038	0.0731435		2021-12-10	07:22:07	0.159	-0.004	1.036	1.235	-0.896	-0.318	1.048	0.0738481
2021-12-10	07:21:51	-0.102	0.016	1.033	1.486	-0.736	-1.271	1.038	0.0731435		2021-12-10	07:22:07	0.159	-0.004	1.036	1.235	-0.896	-0.318	1.048	0.0738481
2021-12-10	07:21:51	-0.1	0.013	1.033	1.476	-0.739	-1.241	1.038	0.0731435		2021-12-10	07:22:07	0.155	0.004	1.026	0.782	-0.947	-0.584	1.037	0.073073
2021-12-10	07:21:51	-0.1	0.013	1.033	1.476	-0.739	-1.241	1.038	0.0731435		2021-12-10	07:22:07	0.155	0.004	1.026	0.782	-0.947	-0.584	1.037	0.073073
2021-12-10	07:21:51	-0.1	0.013	1.033	1.476	-0.739	-1.241	1.038	0.0731435		2021-12-10	07:22:07	0.155	0.004	1.026	0.782	-0.947	-0.584	1.037	0.073073
2021-12-10	07:21:51	-0.1	0.013	1.033	1.476	-0.739	-1.241	1.038	0.0731435		2021-12-10	07:22:08	0.155	0.004	1.026	0.782	-0.947	-0.584	1.037	0.073073
2021-12-10	07:21:51	-0.1	0.013	1.033	1.476	-0.739	-1.241	1.038	0.0731435		2021-12-10	07:22:08	0.155	0.004	1.026	0.782	-0.947	-0.584	1.037	0.073073
2021-12-10	07:21:52	-0.099	0.016	1.034	1.379	-0.678	-1.252	1.039	0.073214		2021-12-10	07:22:08	0.158	-0.002	1.04	1.16	-0.729	-0.163	1.052	0.07413
2021-12-10	07:21:52	-0.099	0.016	1.034	1.379	-0.678	-1.252	1.039	0.073214		2021-12-10	07:22:08	0.158	-0.002	1.04	1.16	-0.729	-0.163	1.052	0.07413
2021-12-10	07:21:52	-0.099	0.016	1.034	1.379	-0.678	-1.252	1.039	0.073214		2021-12-10	07:22:08	0.158	-0.002	1.04	1.16	-0.729	-0.163	1.052	0.07413
2021-12-10	07:21:52	-0.099	0.016	1.034	1.379	-0.678	-1.252	1.039	0.073214		2021-12-10	07:22:08	0.158	-0.002	1.04	1.16	-0.729	-0.163	1.052	0.07413
2021-12-10	07:21:52	-0.099	0.016	1.034	1.379	-0.678	-1.252	1.039	0.073214		2021-12-10	07:22:08	0.158	-0.002	1.04	1.16	-0.729	-0.163	1.052	0.07413
2021-12-10	07:21:52	-0.099	0.015	1.032	1.481	-0.705	-1.199	1.037	0.073073		2021-12-10	07:22:08	0.161	-0.004	1.036	1.095	-0.843	-0.288	1.048	0.0738481
2021-12-10	07:21:52	-0.099	0.015	1.032	1.481	-0.705	-1.199	1.037	0.073073		2021-12-10	07:22:08	0.161	-0.004	1.036	1.095	-0.843	-0.288	1.048	0.0738481
2021-12-10	07:21:52	-0.099	0.015	1.032	1.481	-0.705	-1.199	1.037	0.073073		2021-12-10	07:22:08	0.161	-0.004	1.036	1.095	-0.843	-0.288	1.048	0.0738481
2021-12-10	07:21:52	-0.099	0.015	1.032	1.481	-0.705	-1.199	1.037	0.073073		2021-12-10	07:22:09	0.161	-0.004	1.036	1.095	-0.843	-0.288	1.048	0.0738481
2021-12-10	07:21:53	-0.099	0.015	1.032	1.481	-0.705	-1.199	1.037	0.073073		2021-12-10	07:22:09	0.161	-0.004	1.036	1.095	-0.843	-0.288	1.048	0.0738481
2021-12-10	07:21:53	-0.104	0.015	1.033	1.536	-0.747	-1.253	1.038	0.0731435		2021-12-10	07:22:09	0.158	-0.004	1.031	1.176	-0.843	-0.457	1.043	0.0734958
2021-12-10	07:21:53	-0.104	0.015	1.033	1.536	-0.747	-1.253	1.038	0.0731435		2021-12-10	07:22:09	0.158	-0.004	1.031	1.176	-0.843	-0.457	1.043	0.0734958
2021-12-10	07:21:53	-0.104	0.015	1.033	1.536	-0.747	-1.253	1.038	0.0731435		2021-12-10	07:22:09	0.158	-0.004	1.031	1.176	-0.843	-0.457	1.043	0.0734958
2021-12-10	07:21:53	-0.104	0.015	1.033	1.536	-0.747	-1.253	1.038	0.0731435		2021-12-10	07:22:09	0.158	-0.004	1.031	1.176	-0.843	-0.457	1.043	0.0734958
2021-12-10	07:21:53	-0.104	0.015	1.033	1.536	-0.747	-1.253	1.038	0.0731435		2021-12-10	07:22:09	0.158	-0.004	1.031	1.176	-0.843	-0.457	1.043	0.0734958
2021-12-10	07:21:53	-0.099	0.017	1.037	1.368	-0.74	-1.201	1.042	0.0734254		2021-12-10	07:22:09	0.156	-0.003	1.033	1.2	-0.919	-0.373	1.045	0.0736367
2021-12-10	07:21:53	-0.099	0.017	1.037	1.368	-0.74	-1.201	1.042	0.0734254		2021-12-10	07:22:09	0.156	-0.003	1.033	1.2	-0.919	-0.373	1.045	0.0736367
2021-12-10	07:21:53	-0.099	0.017	1.037	1.368	-0.74	-1.201	1.042	0.0734254		2021-12-10	07:22:09	0.156	-0.003	1.033	1.2	-0.919	-0.373	1.045	0.0736367
2021-12-10	07:21:53	-0.099	0.017	1.037	1.368	-0.74	-1.201	1.042	0.0734254		2021-12-10	07:22:10	0.156	-0.003	1.033	1.2	-0.919	-0.373	1.045	0.0736367
2021-12-10	07:21:54	-0.099	0.017	1.037	1.368	-0.74	-1.201	1.042	0.0734254		2021-12-10	07:22:10	0.156	-0.003	1.033	1.2	-0.919	-0.373	1.045	0.0736367
2021-12-10	07:21:54	-0.099	0.015	1.038	1.305	-0.652	-1.223	1.043	0.0734958		2021-12-10	07:22:10	0.159	-0.003	1.034	1.05	-0.825	-0.244	1.046	0.0737072
2021-12-10	07:21:54	-0.099	0.015	1.038	1.305	-0.652	-1.223	1.043	0.0734958		2021-12-10	07:22:10	0.159	-0.003	1.034	1.05	-0.825	-0.244	1.046	0.0737072
2021-12-10	07:21:54	-0.099	0.015	1.038	1.305	-0.652	-1.223	1.043	0.0734958		2021-12-10	07:22:10	0.159	-0.003	1.034	1.05	-0.825	-0.244	1.046	0.0737072
2021-12-10	07:21:54	-0.099	0.015	1.038	1.305	-0.652	-1.223	1.043	0.0734958		2021-12-10	07:22:10	0.159	-0.003	1.034	1.05	-0.825	-0.244	1.046	0.0737072
2021-12-10	07:21:54	-0.099	0.015	1.038	1.305	-0.652	-1.223	1.043	0.0734958		2021-12-10	07:22:10	0.159	-0.003	1.034	1.05	-0.825	-0.244	1.046	0.0737072
2021-12-10	07:21:54	-0.1	0.015	1.036	1.44	-0.673	-1.134	1.041	0.0733549		2021-12-10	07:22:10	0.163	0	1.031	1.083	-0.918	-0.358	1.044	0.0735663
2021-12-10	07:21:54	-0.1	0.015	1.036	1.44	-0.673	-1.134	1.041	0.0733549		2021-12-10	07:22:10	0.163	0	1.031	1.083	-0.918	-0.358	1.044	0.0735663
2021-12-10	07:21:54	-0.1	0.015	1.036	1.44	-0.673	-1.134	1.041	0.0733549		2021-12-10	07:22:10	0.163	0	1.031	1.083	-0.918	-0.358	1.044	0.0735663
2021-12-10	07:21:54	-0.1	0.015	1.036	1.44	-0.673	-1.134	1.041	0.0733549		2021-12-10	07:22:11	0.163	0	1.031	1.083	-0.918	-0.358	1.044	0.0735663
2021-12-10	07:21:55	-0.1	0.015	1.036	1.44	-0.673	-1.134	1.041	0.0733549		2021-12-10	07:22:11	0.163	0	1.031	1.083	-0.918	-0.358	1.044	0.0735663
2021-12-10	07:21:55	-0.1	0.015	1.042	1.491	-0.616	-1.159	1.047	0.0737777		2021-12-10	07:22:11	0.157	0.001	1.033	0.977	-0.87	-0.387	1.045	0.0736367
2021-12-10	07:21:55	-0.1	0.015	1.042	1.491	-0.616	-1.159	1.047	0.0737777		2021-12-10	07:22:11	0.157	0.001	1.033	0.977	-0.87	-0.387	1.045	0.0736367
2021-12-10	07:21:55	-0.1	0.015	1.042	1.491	-0.616	-1.159	1.047	0.0737777		2021-12-10	07:22:11	0.157	0.001	1.033	0.977	-0.87	-0.387	1.045	0.0736367
[truncated: 44,819 more rows]
